# Supplementary material for: Critical role of hydrogen sorption kinetics in electrocatalytic CO2 reduction revealed by on-chip in situ transport investigations
Source: Nat Commun. 2022 Nov 14;13:6911. doi: 10.1038/s41467-022-34685-9 (PMC9663515; doi:10.1038/s41467-022-34685-9)
Supplement: Supplementary file 3 — Source Data [file 41467_2022_34685_MOESM3_ESM.xlsx]

## Sheet: Figure 2a
VG	IG	VG	ISD
-0.1	-1.82882e-06	-0.1	0.00019085
-0.096	-1.63476e-06	-0.096	0.000190851
-0.092	-1.47373e-06	-0.092	0.000190853
-0.088	-1.32876e-06	-0.088	0.000190853
-0.084	-1.199e-06	-0.084	0.000190857
-0.08	-1.06964e-06	-0.08	0.000190861
-0.076	-9.6573e-07	-0.076	0.00019086
-0.072	-8.5651e-07	-0.072	0.00019086
-0.068	-7.43247e-07	-0.068	0.000190867
-0.064	-6.40776e-07	-0.064	0.00019087
-0.06	-5.48492e-07	-0.06	0.000190873
-0.056	-4.64715e-07	-0.056	0.000190878
-0.052	-3.89421e-07	-0.052	0.000190883
-0.048	-3.21999e-07	-0.048	0.000190891
-0.044	-2.78673e-07	-0.044	0.000190894
-0.04	-2.16851e-07	-0.04	0.000190902
-0.036	-1.6971e-07	-0.036	0.00019091
-0.032	-1.31537e-07	-0.032	0.000190919
-0.028	-1.01383e-07	-0.028	0.000190926
-0.024	-7.5529e-08	-0.024	0.000190931
-0.02	-5.4242e-08	-0.02	0.000190939
-0.016	-4.1829e-08	-0.016	0.000190944
-0.012	-3.0217e-08	-0.012	0.000190951
-0.008	-1.9792e-08	-0.008	0.000190957
-0.004	-1.13e-08	-0.004	0.000190962
1e-06	3.01e-10	1e-06	0.000190965
0.004	6.429e-09	0.004	0.00019097
0.008	1.132e-08	0.008	0.000190976
0.012	1.3122e-08	0.012	0.00019098
0.016	1.8178e-08	0.016	0.000190985
0.02	2.1038e-08	0.02	0.000190986
0.024	1.8467e-08	0.024	0.000190987
0.028	1.676e-08	0.028	0.000190985
0.032	1.8591e-08	0.032	0.000190983
0.036	1.9694e-08	0.036	0.000190985
0.04	2.7211e-08	0.04	0.000190984
0.044	2.9246e-08	0.044	0.000190985
0.048	3.0803e-08	0.048	0.000190986
0.052	2.645e-08	0.052	0.000190981
0.056	2.5221e-08	0.056	0.000190979
0.06	2.9138e-08	0.06	0.000190978
0.064	3.2918e-08	0.064	0.000190978
0.068	2.7358e-08	0.068	0.000190972
0.072	2.5749e-08	0.072	0.000190967
0.076	2.5275e-08	0.076	0.000190962
0.08	3.2937e-08	0.08	0.000190962
0.084	3.2417e-08	0.084	0.000190957
0.088	3.4777e-08	0.088	0.000190952
0.092	3.1022e-08	0.092	0.000190943
0.096	3.5068e-08	0.096	0.000190939
0.1	2.7188e-08	0.1	0.00019093
0.104	3.486e-08	0.104	0.000190929
0.108	3.6165e-08	0.108	0.000190923
0.112	3.0518e-08	0.112	0.00019091
0.116	3.4777e-08	0.116	0.000190906
0.12	3.5671e-08	0.12	0.000190898
0.124	3.0421e-08	0.124	0.000190887
0.128	2.5884e-08	0.128	0.000190875
0.132	2.8247e-08	0.132	0.000190861
0.136	3.3454e-08	0.136	0.000190855
0.14	2.834e-08	0.14	0.00019084
0.144	2.5807e-08	0.144	0.000190826
0.148	2.4948e-08	0.148	0.000190812
0.152	2.6893e-08	0.152	0.000190799
0.156	3.1709e-08	0.156	0.000190789
0.16	2.5848e-08	0.16	0.000190773
0.164	2.4537e-08	0.164	0.000190756
0.168	3.1051e-08	0.168	0.000190745
0.172	3.1815e-08	0.172	0.000190737
0.176	3.274e-08	0.176	0.000190724
0.18	2.6442e-08	0.18	0.000190702
0.184	2.3568e-08	0.184	0.000190682
0.188	2.3587e-08	0.188	0.000190661
0.192	2.938e-08	0.192	0.000190648
0.196	3.0294e-08	0.196	0.000190634
0.2	3.0674e-08	0.2	0.00019062
0.204	2.4965e-08	0.204	0.000190593
0.208	2.2513e-08	0.208	0.000190567
0.212	2.1951e-08	0.212	0.000190543
0.216	2.7122e-08	0.216	0.000190526
0.22	2.8038e-08	0.22	0.000190509
0.224	2.8554e-08	0.224	0.000190488
0.228	2.7334e-08	0.228	0.000190464
0.232	2.2248e-08	0.232	0.00019043
0.236	2.1332e-08	0.236	0.0001904
0.24	2.626e-08	0.24	0.000190382
0.244	2.6988e-08	0.244	0.000190361
0.248	2.7436e-08	0.248	0.000190336
0.252	2.3388e-08	0.252	0.000190297
0.256	2.0457e-08	0.256	0.000190265
0.26	2.5149e-08	0.26	0.000190245
0.264	2.5635e-08	0.264	0.000190224
0.268	2.6067e-08	0.268	0.0001902
0.272	2.624e-08	0.272	0.000190179
0.276	2.1543e-08	0.276	0.000190142
0.28	2.0187e-08	0.28	0.000190111
0.284	2.0126e-08	0.284	0.000190083
0.288	2.2805e-08	0.288	0.00019007
0.292	2.3187e-08	0.292	0.000190052
0.296	2.1059e-08	0.296	0.000190026
0.3	2.0157e-08	0.3	0.00019
0.304	1.9671e-08	0.304	0.000189979
0.308	1.8977e-08	0.308	0.000189959
0.312	2.0816e-08	0.312	0.000189949
0.316	1.8979e-08	0.316	0.000189926
0.32	1.9215e-08	0.32	0.000189907
0.324	2.0076e-08	0.324	0.000189896
0.328	1.8344e-08	0.328	0.000189878
0.332	1.7969e-08	0.332	0.000189863
0.336	1.7459e-08	0.336	0.000189847
0.34	1.7446e-08	0.34	0.000189831
0.344	1.712e-08	0.344	0.000189819
0.348	1.6709e-08	0.348	0.000189805
0.352	1.6448e-08	0.352	0.000189792
0.356	1.6025e-08	0.356	0.000189779
0.36	1.7359e-08	0.36	0.000189774
0.364	1.6048e-08	0.364	0.000189762
0.368	1.7237e-08	0.368	0.000189756
0.372	1.5932e-08	0.372	0.000189744
0.376	1.5468e-08	0.376	0.000189736
0.38	1.626e-08	0.38	0.00018973
0.384	1.4993e-08	0.384	0.000189723
0.388	1.6099e-08	0.388	0.000189716
0.392	1.4603e-08	0.392	0.000189706
0.396	1.5651e-08	0.396	0.000189701
0.4	1.5838e-08	0.4	0.000189695
0.404	1.46e-08	0.404	0.000189686
0.408	1.4233e-08	0.408	0.000189679
0.412	1.39e-08	0.412	0.000189672
0.416	1.3729e-08	0.416	0.000189665
0.42	1.4835e-08	0.42	0.000189662
0.424	1.3671e-08	0.424	0.000189653
0.428	1.3488e-08	0.428	0.000189645
0.432	1.4589e-08	0.432	0.000189642
0.436	1.3394e-08	0.436	0.000189632
0.44	1.44e-08	0.44	0.000189629
0.444	1.4613e-08	0.444	0.000189626
0.448	1.3589e-08	0.448	0.000189618
0.452	1.3167e-08	0.452	0.000189607
0.456	1.4181e-08	0.456	0.000189605
0.46	1.442e-08	0.46	0.000189602
0.464	1.3455e-08	0.464	0.000189595
0.468	1.3156e-08	0.468	0.000189587
0.472	1.425e-08	0.472	0.000189586
0.476	1.3018e-08	0.476	0.000189578
0.48	1.296e-08	0.48	0.000189572
0.484	1.4e-08	0.484	0.000189568
0.488	1.422e-08	0.488	0.000189565
0.492	1.3132e-08	0.492	0.000189555
0.496	1.3067e-08	0.496	0.000189546
0.5	1.3931e-08	0.5	0.000189543
0.504	1.3117e-08	0.504	0.000189536
0.508	1.3085e-08	0.508	0.000189529
0.512	1.2881e-08	0.512	0.000189523
0.516	1.4122e-08	0.516	0.000189517
0.52	1.2954e-08	0.52	0.000189511
0.524	1.407e-08	0.524	0.000189507
0.528	1.438e-08	0.528	0.000189506
0.532	1.3379e-08	0.532	0.000189497
0.536	1.3167e-08	0.536	0.000189491
0.54	1.4422e-08	0.54	0.000189488
0.544	1.4243e-08	0.544	0.000189482
0.548	1.4772e-08	0.548	0.000189478
0.552	1.3814e-08	0.552	0.000189469
0.556	1.3483e-08	0.556	0.00018946
0.56	1.3453e-08	0.56	0.000189453
0.564	1.3367e-08	0.564	0.000189446
0.568	1.3398e-08	0.568	0.000189439
0.572	1.3372e-08	0.572	0.000189432
0.576	1.3497e-08	0.576	0.000189427
0.58	1.4751e-08	0.58	0.000189426
0.584	1.5182e-08	0.584	0.000189421
0.588	1.4191e-08	0.588	0.000189414
0.592	1.4032e-08	0.592	0.000189406
0.596	1.5405e-08	0.596	0.000189402
0.6	1.4402e-08	0.6	0.000189394
0.604	1.4422e-08	0.604	0.000189387
0.608	1.4356e-08	0.608	0.000189379
0.612	1.582e-08	0.612	0.000189376
0.616	1.4758e-08	0.616	0.000189369
0.62	1.6054e-08	0.62	0.000189366
0.624	1.6617e-08	0.624	0.000189362
0.628	1.5544e-08	0.628	0.000189352
0.632	1.5577e-08	0.632	0.000189343
0.636	1.5472e-08	0.636	0.000189336
0.64	1.5612e-08	0.64	0.000189331
0.644	1.5616e-08	0.644	0.000189326
0.648	1.6103e-08	0.648	0.000189321
0.652	1.6212e-08	0.652	0.000189311
0.656	1.7712e-08	0.656	0.000189306
0.66	1.837e-08	0.66	0.000189303
0.664	1.7337e-08	0.664	0.000189293
0.668	1.7323e-08	0.668	0.000189286
0.672	1.8492e-08	0.672	0.000189281
0.676	1.7986e-08	0.676	0.000189276
0.68	1.7984e-08	0.68	0.000189269
0.684	1.8242e-08	0.684	0.000189261
0.688	1.8248e-08	0.688	0.000189253
0.692	1.8907e-08	0.692	0.000189244
0.696	1.9043e-08	0.696	0.000189236
0.7	2.0729e-08	0.7	0.000189234
0.704	2.1525e-08	0.704	0.000189228
0.708	2.0447e-08	0.708	0.000189219
0.712	2.0663e-08	0.712	0.000189215
0.716	2.0605e-08	0.716	0.000189208
0.72	2.257e-08	0.72	0.000189205
0.724	2.1772e-08	0.724	0.000189194
0.728	2.1898e-08	0.728	0.000189188
0.732	2.3693e-08	0.732	0.000189183
0.736	2.4156e-08	0.736	0.000189177
0.74	2.5294e-08	0.74	0.000189171
0.744	2.3916e-08	0.744	0.000189159
0.748	2.4116e-08	0.748	0.000189146
0.752	2.6095e-08	0.752	0.000189142
0.756	2.5141e-08	0.756	0.00018913
0.76	2.6587e-08	0.76	0.000189125
0.764	2.785e-08	0.764	0.000189117
0.768	2.6622e-08	0.768	0.000189104
0.772	2.8761e-08	0.772	0.000189099
0.776	2.7723e-08	0.776	0.000189082
0.78	2.9784e-08	0.78	0.000189074
0.784	3.0834e-08	0.784	0.000189068
0.788	2.9645e-08	0.788	0.000189049
0.792	3.1528e-08	0.792	0.00018904
0.796	3.0701e-08	0.796	0.000189021
0.8	3.0718e-08	0.8	0.000189006
0.804	3.3201e-08	0.804	0.000188994
0.808	3.229e-08	0.808	0.000188977
0.812	3.2523e-08	0.812	0.000188961
0.816	3.5167e-08	0.816	0.000188948
0.82	3.4165e-08	0.82	0.000188925
0.824	3.6824e-08	0.824	0.000188914
0.828	3.8249e-08	0.828	0.000188898
0.832	3.6841e-08	0.832	0.000188866
0.836	3.7076e-08	0.836	0.00018884
0.84	4.0003e-08	0.84	0.000188827
0.844	4.1575e-08	0.844	0.000188808
0.848	4e-08	0.848	0.000188776
0.852	4.0106e-08	0.852	0.000188745
0.856	4.1996e-08	0.856	0.000188721
0.86	4.1514e-08	0.86	0.000188687
0.864	4.2108e-08	0.864	0.000188651
0.868	4.2319e-08	0.868	0.00018862
0.872	4.3016e-08	0.872	0.000188602
0.876	4.6011e-08	0.876	0.000188586
0.88	4.7601e-08	0.88	0.000188566
0.884	4.6573e-08	0.884	0.00018853
0.888	4.7898e-08	0.888	0.000188496
0.892	4.9879e-08	0.892	0.00018846
0.896	5.112e-08	0.896	0.000188434
0.9	5.2192e-08	0.9	0.000188414
0.904	4.9601e-08	0.904	0.000188334
0.908	4.8607e-08	0.908	0.000188287
0.912	4.8988e-08	0.912	0.000188248
0.916	5.1452e-08	0.916	0.000188207
0.92	5.2684e-08	0.92	0.000188179
0.924	5.0782e-08	0.924	0.00018813
0.928	4.9693e-08	0.928	0.000188078
0.932	4.8849e-08	0.932	0.000188024
0.936	5.099e-08	0.936	0.000187992
0.94	5.2692e-08	0.94	0.000187956
0.944	5.3573e-08	0.944	0.000187923
0.948	5.0936e-08	0.948	0.00018788
0.952	5.0171e-08	0.952	0.000187816
0.956	5.2459e-08	0.956	0.000187778
0.96	5.3344e-08	0.96	0.000187742
0.964	5.2746e-08	0.964	0.000187692
0.968	5.1271e-08	0.968	0.000187625
0.972	4.9852e-08	0.972	0.000187565
0.976	5.1771e-08	0.976	0.000187532
0.98	4.9351e-08	0.98	0.000187467
0.984	5.1404e-08	0.984	0.000187437
0.988	4.8459e-08	0.988	0.000187366
0.992	4.7032e-08	0.992	0.000187306
0.996	4.65e-08	0.996	0.000187247
1	4.871e-08	1	0.000187218
1.004	4.9579e-08	1.004	0.000187183
1.008	5.0062e-08	1.008	0.00018715
1.012	4.677e-08	1.012	0.000187079
1.016	4.5856e-08	1.016	0.000187017
1.02	4.7986e-08	1.02	0.000186987
1.024	4.8641e-08	1.024	0.000186949
1.028	4.9031e-08	1.028	0.000186907
1.032	4.5937e-08	1.032	0.000186843
1.036	4.6833e-08	1.036	0.000186796
1.04	4.447e-08	1.04	0.000186722
1.044	4.6425e-08	1.044	0.000186689
1.048	4.6957e-08	1.048	0.000186649
1.052	4.723e-08	1.052	0.000186608
1.056	4.3969e-08	1.056	0.000186532
1.06	4.2272e-08	1.06	0.00018646
1.064	4.3883e-08	1.064	0.000186427
1.068	4.4428e-08	1.068	0.00018639
1.072	4.4717e-08	1.072	0.000186354
1.076	4.151e-08	1.076	0.000186275
1.08	3.9689e-08	1.08	0.000186208
1.084	3.8721e-08	1.084	0.000186139
1.088	4.0302e-08	1.088	0.000186108
1.092	3.8444e-08	1.092	0.000186043
1.096	3.6956e-08	1.096	0.000185986
1.1	3.5659e-08	1.1	0.000185924
1.104	3.5084e-08	1.104	0.000185862
1.108	3.4159e-08	1.108	0.000185808
1.112	3.5706e-08	1.112	0.000185782
1.116	3.3777e-08	1.116	0.000185722
1.12	3.5512e-08	1.12	0.000185693
1.124	3.6217e-08	1.124	0.000185662
1.128	3.6665e-08	1.128	0.00018563
1.132	3.6188e-08	1.132	0.000185586
1.136	3.4143e-08	1.136	0.000185514
1.14	3.2713e-08	1.14	0.000185452
1.144	3.4577e-08	1.144	0.00018542
1.148	3.5334e-08	1.148	0.000185387
1.152	3.5875e-08	1.152	0.00018535
1.156	3.6271e-08	1.156	0.000185314
1.16	3.3492e-08	1.16	0.000185227
1.164	3.2098e-08	1.164	0.000185161
1.168	3.0953e-08	1.168	0.000185093
1.172	3.2829e-08	1.172	0.000185064
1.176	3.3656e-08	1.176	0.000185031
1.18	3.4308e-08	1.18	0.000184996
1.184	3.3923e-08	1.184	0.000184954
1.188	3.4966e-08	1.188	0.000184916
1.192	3.5511e-08	1.192	0.000184877
1.196	3.5916e-08	1.196	0.000184839
1.2	3.3176e-08	1.2	0.000184756
1.204	3.4837e-08	1.204	0.000184721
1.208	3.5536e-08	1.208	0.000184684
1.212	3.606e-08	1.212	0.000184643
1.216	3.3347e-08	1.216	0.000184559
1.22	3.2263e-08	1.22	0.000184485
1.224	3.3918e-08	1.224	0.000184451
1.228	3.4617e-08	1.228	0.000184416
1.232	3.28e-08	1.232	0.000184342
1.236	3.1435e-08	1.236	0.000184268
1.24	3.0471e-08	1.24	0.000184202
1.244	3.0049e-08	1.244	0.000184136
1.248	3.1885e-08	1.248	0.000184105
1.252	3.263e-08	1.252	0.000184075
1.256	3.0849e-08	1.256	0.000184004
1.26	3.0022e-08	1.26	0.000183941
1.264	2.9916e-08	1.264	0.000183877
1.268	2.946e-08	1.268	0.000183812
1.272	2.8848e-08	1.272	0.000183755
1.276	2.831e-08	1.276	0.000183697
1.28	2.8158e-08	1.28	0.00018364
1.284	3.0046e-08	1.284	0.000183613
1.288	3.0961e-08	1.288	0.000183586
1.292	2.9562e-08	1.292	0.000183517
1.296	2.8968e-08	1.296	0.000183459
1.3	2.8529e-08	1.3	0.0001834
1.304	2.8365e-08	1.304	0.000183349
1.308	2.8148e-08	1.308	0.000183299
1.312	2.9937e-08	1.312	0.000183276
1.316	3.0792e-08	1.316	0.000183249
1.32	2.9661e-08	1.32	0.000183184
1.324	2.9038e-08	1.324	0.000183127
1.328	3.0747e-08	1.328	0.000183101
1.332	2.9506e-08	1.332	0.000183039
1.336	2.9135e-08	1.336	0.000182983
1.34	3.0698e-08	1.34	0.000182958
1.344	3.148e-08	1.344	0.000182932
1.348	3.0168e-08	1.348	0.000182867
1.352	2.945e-08	1.352	0.000182802
1.356	3.0634e-08	1.356	0.00018277
1.36	2.9963e-08	1.36	0.00018271
1.364	2.9473e-08	1.364	0.000182658
1.368	2.8882e-08	1.368	0.0001826
1.372	3.0395e-08	1.372	0.000182576
1.376	2.9674e-08	1.376	0.000182522
1.38	3.0783e-08	1.38	0.000182497
1.384	2.953e-08	1.384	0.00018244
1.388	3.1052e-08	1.388	0.000182411
1.392	2.9851e-08	1.392	0.000182357
1.396	3.1362e-08	1.396	0.000182333
1.4	2.8345e-08	1.4	0.000182233
1.396	2.5207e-08	1.396	0.000182189
1.392	2.2645e-08	1.392	0.000182149
1.388	2.0322e-08	1.388	0.000182119
1.384	1.8226e-08	1.384	0.000182106
1.38	1.7322e-08	1.38	0.000182082
1.376	1.6196e-08	1.376	0.000182062
1.372	1.4635e-08	1.372	0.000182042
1.368	1.3566e-08	1.368	0.000182026
1.364	1.2716e-08	1.364	0.000182013
1.36	1.1827e-08	1.36	0.000182
1.356	1.1269e-08	1.356	0.000181989
1.352	9.591e-09	1.352	0.00018198
1.348	9.885e-09	1.348	0.000181974
1.344	8.313e-09	1.344	0.000181971
1.34	7.595e-09	1.34	0.000181966
1.336	8.042e-09	1.336	0.000181959
1.332	7.757e-09	1.332	0.000181953
1.328	7.146e-09	1.328	0.000181949
1.324	6.715e-09	1.324	0.000181946
1.32	5.546e-09	1.32	0.000181943
1.316	5.071e-09	1.316	0.000181938
1.312	5.864e-09	1.312	0.000181937
1.308	4.745e-09	1.308	0.000181935
1.304	4.105e-09	1.304	0.000181933
1.3	3.747e-09	1.3	0.000181933
1.296	4.751e-09	1.296	0.000181933
1.292	3.419e-09	1.292	0.000181931
1.288	2.995e-09	1.288	0.000181929
1.284	3.819e-09	1.284	0.000181928
1.28	3.665e-09	1.28	0.000181927
1.276	3.589e-09	1.276	0.000181926
1.272	3.66e-09	1.272	0.000181925
1.268	3.571e-09	1.268	0.000181925
1.264	2.197e-09	1.264	0.000181923
1.26	3.222e-09	1.26	0.000181922
1.256	1.899e-09	1.256	0.000181921
1.252	2.735e-09	1.252	0.000181921
1.248	2.653e-09	1.248	0.000181919
1.244	2.422e-09	1.244	0.000181924
1.24	1.687e-09	1.24	0.000181922
1.236	2.429e-09	1.236	0.000181923
1.232	1.129e-09	1.232	0.000181923
1.228	8.18e-10	1.228	0.000181925
1.224	1.922e-09	1.224	0.000181923
1.22	2.102e-09	1.22	0.000181926
1.216	1.011e-09	1.216	0.000181924
1.212	1.858e-09	1.212	0.000181929
1.208	1.642e-09	1.208	0.000181929
1.204	5.27e-10	1.204	0.000181929
1.2	1.479e-09	1.2	0.000181932
1.196	1.683e-09	1.196	0.000181935
1.192	3.9e-10	1.192	0.000181935
1.188	1.215e-09	1.188	0.000181937
1.184	1.604e-09	1.184	0.000181939
1.18	2.37e-10	1.18	0.000181941
1.176	1.297e-09	1.176	0.000181947
1.172	1.059e-09	1.172	0.000181964
1.168	7.3e-11	1.168	0.000181965
1.164	1.054e-09	1.164	0.000181969
1.16	1.291e-09	1.16	0.000181971
1.156	-1.7e-11	1.156	0.000181972
1.152	9.52e-10	1.152	0.000181978
1.148	8.16e-10	1.148	0.000181981
1.144	-1.42e-10	1.144	0.000181984
1.14	-5.09e-10	1.14	0.000181985
1.136	8.37e-10	1.136	0.000181986
1.132	-4.24e-10	1.132	0.000181986
1.128	-7.31e-10	1.128	0.000181989
1.124	8.41e-10	1.124	0.000182003
1.12	-4.91e-10	1.12	0.000182002
1.116	4.82e-10	1.116	0.00018201
1.112	-5.86e-10	1.112	0.000182011
1.108	4.03e-10	1.108	0.00018202
1.104	-6.42e-10	1.104	0.000182019
1.1	-3.48e-10	1.1	0.000182022
1.096	-1.049e-09	1.096	0.000182028
1.092	-1.25e-09	1.092	0.00018203
1.088	2.55e-10	1.088	0.000182034
1.084	-9.56e-10	1.084	0.000182037
1.08	1.88e-10	1.08	0.000182049
1.076	4.73e-10	1.076	0.000182064
1.072	5.57e-10	1.072	0.000182073
1.068	5.91e-10	1.068	0.000182081
1.064	-7.71e-10	1.064	0.000182084
1.06	7.2e-11	1.06	0.000182093
1.056	4.21e-10	1.056	0.000182104
1.052	4.06e-10	1.052	0.00018211
1.048	2.17e-10	1.048	0.000182121
1.044	-8.88e-10	1.044	0.000182125
1.04	2.5e-11	1.04	0.000182132
1.036	-1.1e-09	1.036	0.000182137
1.032	-9.51e-10	1.032	0.000182144
1.028	-3.07e-10	1.028	0.000182153
1.024	9.6e-11	1.024	0.000182161
1.02	3.16e-10	1.02	0.000182174
1.016	-1.187e-09	1.016	0.000182183
1.012	-1.97e-10	1.012	0.000182193
1.008	-1.291e-09	1.008	0.000182199
1.004	-1.16e-10	1.004	0.000182213
1	1.88e-10	1	0.000182227
0.996	-1.245e-09	0.996	0.000182232
0.992	3.8e-11	0.992	0.000182238
0.988	-9.38e-10	0.988	0.000182243
0.984	-2.05e-10	0.984	0.000182258
0.98	1.34e-10	0.98	0.000182276
0.976	4.36e-10	0.976	0.000182295
0.972	-1.076e-09	0.972	0.000182302
0.968	2.31e-10	0.968	0.000182317
0.964	1.59e-10	0.964	0.000182339
0.96	7.07e-10	0.96	0.00018236
0.956	8.29e-10	0.956	0.000182378
0.952	-6.86e-10	0.952	0.000182385
0.948	4.92e-10	0.948	0.000182409
0.944	-8.39e-10	0.944	0.000182414
0.94	-1.328e-09	0.94	0.00018242
0.936	2.75e-10	0.936	0.000182442
0.932	4.31e-10	0.932	0.000182467
0.928	-7.61e-10	0.928	0.000182478
0.924	-1.317e-09	0.924	0.000182493
0.92	6.56e-10	0.92	0.000182527
0.916	-9.19e-10	0.916	0.000182539
0.912	-1.419e-09	0.912	0.000182554
0.908	-7.1e-11	0.908	0.000182588
0.904	5.24e-10	0.904	0.00018262
0.9	9.07e-10	0.9	0.000182658
0.896	1.145e-09	0.896	0.000182692
0.892	-1.9e-10	0.892	0.000182706
0.888	7.42e-10	0.888	0.000182747
0.884	1.237e-09	0.884	0.000182784
0.88	1.555e-09	0.88	0.000182823
0.876	1.476e-09	0.876	0.000182864
0.872	1.17e-10	0.872	0.000182879
0.868	-7.09e-10	0.868	0.000182902
0.864	8.03e-10	0.864	0.000182952
0.86	-9.62e-10	0.86	0.000182975
0.856	6.4e-10	0.856	0.000183034
0.852	-9.87e-10	0.852	0.000183057
0.848	-1.853e-09	0.848	0.000183085
0.844	-2.78e-10	0.844	0.000183152
0.84	-2.209e-09	0.84	0.000183181
0.836	-2.915e-09	0.836	0.000183213
0.832	-3.797e-09	0.832	0.000183247
0.828	-1.885e-09	0.828	0.000183342
0.824	-3.679e-09	0.824	0.000183379
0.82	-4.772e-09	0.82	0.000183421
0.816	-3.498e-09	0.816	0.000183511
0.812	-2.988e-09	0.812	0.000183607
0.808	-5.241e-09	0.808	0.00018365
0.804	-3.85e-09	0.804	0.000183764
0.8	-6.123e-09	0.8	0.00018381
0.796	-5.585e-09	0.796	0.000183917
0.792	-5.678e-09	0.792	0.00018403
0.788	-5.999e-09	0.788	0.000184142
0.784	-6.492e-09	0.784	0.000184258
0.78	-7.166e-09	0.78	0.000184372
0.776	-7.974e-09	0.776	0.000184486
0.772	-8.735e-09	0.772	0.000184606
0.768	-1.0044e-08	0.768	0.000184724
0.764	-1.2839e-08	0.764	0.000184785
0.76	-1.2924e-08	0.76	0.000184916
0.756	-1.3803e-08	0.756	0.000185047
0.752	-1.7012e-08	0.752	0.000185108
0.748	-1.6751e-08	0.748	0.00018525
0.744	-1.9904e-08	0.744	0.000185317
0.74	-2.1499e-08	0.74	0.000185401
0.736	-2.1272e-08	0.736	0.000185557
0.732	-2.4331e-08	0.732	0.000185629
0.728	-2.3526e-08	0.728	0.000185792
0.724	-2.6298e-08	0.724	0.000185864
0.72	-2.8174e-08	0.72	0.000185939
0.716	-2.9964e-08	0.716	0.000186017
0.712	-3.0213e-08	0.712	0.00018613
0.708	-2.9125e-08	0.708	0.000186304
0.704	-2.8479e-08	0.704	0.000186467
0.7	-2.7945e-08	0.7	0.000186619
0.696	-2.7667e-08	0.696	0.000186764
0.692	-2.9527e-08	0.692	0.000186837
0.688	-2.849e-08	0.688	0.000186971
0.684	-3.0496e-08	0.684	0.000187032
0.68	-3.1577e-08	0.68	0.000187094
0.676	-3.0125e-08	0.676	0.000187224
0.672	-2.9304e-08	0.672	0.000187345
0.668	-2.8567e-08	0.668	0.000187464
0.664	-3.0447e-08	0.664	0.000187512
0.66	-2.8853e-08	0.66	0.000187613
0.656	-3.0574e-08	0.656	0.000187659
0.652	-3.139e-08	0.652	0.000187705
0.648	-2.9909e-08	0.648	0.0001878
0.644	-3.0797e-08	0.644	0.000187851
0.64	-2.9344e-08	0.64	0.000187937
0.636	-3.0835e-08	0.636	0.000187972
0.632	-3.152e-08	0.632	0.000188011
0.628	-2.9973e-08	0.628	0.000188087
0.624	-2.9156e-08	0.624	0.000188153
0.62	-2.8113e-08	0.62	0.000188219
0.616	-2.7929e-08	0.616	0.000188274
0.612	-2.7397e-08	0.612	0.00018832
0.608	-2.8793e-08	0.608	0.000188341
0.604	-2.9395e-08	0.604	0.000188363
0.6	-2.8244e-08	0.6	0.000188411
0.596	-2.7839e-08	0.596	0.000188452
0.592	-2.91e-08	0.592	0.000188468
0.588	-2.9779e-08	0.588	0.000188486
0.584	-2.8687e-08	0.584	0.000188524
0.58	-2.8266e-08	0.58	0.000188558
0.576	-2.7955e-08	0.576	0.00018859
0.572	-2.9347e-08	0.572	0.000188602
0.568	-3.0029e-08	0.568	0.000188617
0.564	-2.9208e-08	0.564	0.000188648
0.56	-2.8955e-08	0.56	0.000188673
0.556	-2.8875e-08	0.556	0.000188692
0.552	-3.035e-08	0.552	0.000188704
0.548	-2.9677e-08	0.548	0.000188726
0.544	-2.9593e-08	0.544	0.000188745
0.54	-2.9865e-08	0.54	0.000188761
0.536	-3.0175e-08	0.536	0.000188778
0.532	-3.0331e-08	0.532	0.00018879
0.528	-3.0527e-08	0.528	0.000188805
0.524	-3.0719e-08	0.524	0.000188819
0.52	-3.231e-08	0.52	0.000188827
0.516	-3.2989e-08	0.516	0.000188833
0.512	-3.2285e-08	0.512	0.000188848
0.508	-3.3812e-08	0.508	0.000188855
0.504	-3.3273e-08	0.504	0.000188868
0.5	-3.4632e-08	0.5	0.000188872
0.496	-3.5374e-08	0.496	0.000188881
0.492	-3.6079e-08	0.492	0.000188887
0.488	-3.5446e-08	0.488	0.000188902
0.484	-3.6782e-08	0.484	0.000188909
0.48	-3.6162e-08	0.48	0.000188921
0.476	-3.6416e-08	0.476	0.00018893
0.472	-3.7581e-08	0.472	0.000188936
0.468	-3.8362e-08	0.468	0.000188942
0.464	-3.7782e-08	0.464	0.000188956
0.46	-3.7869e-08	0.46	0.000188967
0.456	-3.9283e-08	0.456	0.000188971
0.452	-3.8594e-08	0.452	0.000188982
0.448	-3.9947e-08	0.448	0.000188988
0.444	-4.061e-08	0.444	0.000188995
0.44	-4.125e-08	0.44	0.000189002
0.436	-4.0327e-08	0.436	0.000189014
0.432	-4.0468e-08	0.432	0.000189024
0.428	-4.1747e-08	0.428	0.000189031
0.424	-4.2318e-08	0.424	0.000189035
0.42	-4.1874e-08	0.42	0.000189047
0.416	-4.1789e-08	0.416	0.000189058
0.412	-4.152e-08	0.412	0.000189067
0.408	-4.1777e-08	0.408	0.000189075
0.404	-4.2927e-08	0.404	0.00018908
0.4	-4.35e-08	0.4	0.000189085
0.396	-4.295e-08	0.396	0.000189095
0.392	-4.2549e-08	0.392	0.000189108
0.388	-4.3758e-08	0.388	0.000189116
0.384	-4.4285e-08	0.384	0.00018912
0.38	-4.3644e-08	0.38	0.000189128
0.376	-4.3356e-08	0.376	0.000189139
0.372	-4.4326e-08	0.372	0.000189144
0.368	-4.4453e-08	0.368	0.000189151
0.364	-4.5228e-08	0.364	0.000189156
0.36	-4.4326e-08	0.36	0.000189168
0.356	-4.5398e-08	0.356	0.000189175
0.352	-4.4272e-08	0.352	0.000189187
0.348	-4.3921e-08	0.348	0.000189198
0.344	-4.4733e-08	0.344	0.000189206
0.34	-4.5431e-08	0.34	0.000189213
0.336	-4.586e-08	0.336	0.00018922
0.332	-4.4383e-08	0.332	0.000189231
0.328	-4.3848e-08	0.328	0.000189243
0.324	-4.3752e-08	0.324	0.000189255
0.32	-4.467e-08	0.32	0.000189261
0.316	-4.546e-08	0.316	0.000189269
0.312	-4.4245e-08	0.312	0.000189281
0.308	-4.3341e-08	0.308	0.000189296
0.304	-4.2738e-08	0.304	0.000189278
0.3	-4.2869e-08	0.3	0.000189292
0.296	-4.4507e-08	0.296	0.000189301
0.292	-4.2449e-08	0.292	0.000189315
0.288	-4.4632e-08	0.288	0.000189324
0.284	-4.5264e-08	0.284	0.000189333
0.28	-4.5791e-08	0.28	0.000189346
0.276	-4.3535e-08	0.276	0.000189365
0.272	-4.4731e-08	0.272	0.00018938
0.268	-4.3123e-08	0.268	0.000189402
0.264	-4.5514e-08	0.264	0.000189414
0.26	-4.2853e-08	0.26	0.000189438
0.256	-4.5599e-08	0.256	0.00018945
0.252	-4.6413e-08	0.252	0.000189465
0.248	-4.3557e-08	0.248	0.000189499
0.244	-4.2652e-08	0.244	0.000189525
0.24	-4.0883e-08	0.24	0.000189553
0.236	-4.0936e-08	0.236	0.000189577
0.232	-4.0718e-08	0.232	0.000189604
0.228	-4.119e-08	0.228	0.000189631
0.224	-4.061e-08	0.224	0.000189656
0.22	-3.9184e-08	0.22	0.000189679
0.216	-3.9423e-08	0.216	0.000189707
0.212	-4.3358e-08	0.212	0.000189721
0.208	-3.811e-08	0.208	0.000189753
0.204	-3.8138e-08	0.204	0.000189781
0.2	-4.3135e-08	0.2	0.000189796
0.196	-4.4004e-08	0.196	0.000189817
0.192	-4.4649e-08	0.192	0.000189835
0.188	-4.163e-08	0.188	0.000189868
0.184	-3.8289e-08	0.184	0.000189902
0.18	-4.3479e-08	0.18	0.000189918
0.176	-4.4551e-08	0.176	0.000189937
0.172	-4.5271e-08	0.172	0.000189956
0.168	-4.2772e-08	0.168	0.000189989
0.164	-4.497e-08	0.164	0.000190008
0.16	-4.1721e-08	0.16	0.000190044
0.156	-4.4967e-08	0.156	0.00019006
0.152	-4.6003e-08	0.152	0.000190078
0.148	-4.2733e-08	0.148	0.00019011
0.144	-4.0679e-08	0.144	0.00019014
0.14	-3.8901e-08	0.14	0.000190167
0.136	-4.4125e-08	0.136	0.000190181
0.132	-4.6893e-08	0.132	0.000190196
0.128	-4.3832e-08	0.128	0.000190224
0.124	-4.2304e-08	0.124	0.00019025
0.12	-3.9971e-08	0.12	0.000190276
0.116	-4.754e-08	0.116	0.000190286
0.112	-4.6859e-08	0.112	0.000190302
0.108	-4.5483e-08	0.108	0.000190331
0.104	-4.3833e-08	0.104	0.000190356
0.1	-4.0964e-08	0.1	0.000190376
0.096	-4.9655e-08	0.096	0.000190387
0.092	-5.1512e-08	0.092	0.0001904
0.088	-5.0348e-08	0.088	0.000190418
0.084	-5.3703e-08	0.084	0.000190432
0.08	-4.4799e-08	0.08	0.000190461
0.076	-5.3382e-08	0.076	0.000190475
0.072	-5.5003e-08	0.072	0.000190488
0.068	-5.6121e-08	0.068	0.000190502
0.064	-5.0608e-08	0.064	0.000190532
0.06	-4.862e-08	0.06	0.000190563
0.056	-5.3347e-08	0.056	0.000190574
0.052	-4.5133e-08	0.052	0.000190596
0.048	-5.3472e-08	0.048	0.000190605
0.044	-5.516e-08	0.044	0.000190616
0.04	-5.624e-08	0.04	0.000190628
0.036	-4.9883e-08	0.036	0.000190659
0.032	-4.6141e-08	0.032	0.000190681
0.028	-5.3865e-08	0.028	0.000190689
0.024	-5.5152e-08	0.024	0.000190697
0.02	-5.726e-08	0.02	0.000190706
0.016	-5.2354e-08	0.016	0.000190725
0.012	-5.3058e-08	0.012	0.000190743
0.008	-5.9474e-08	0.008	0.000190746
0.004	-6.3585e-08	0.004	0.000190753
1.11022e-16	-6.8298e-08	1.11022e-16	0.000190755
-0.004	-6.6785e-08	-0.004	0.000190768
-0.008	-7.9757e-08	-0.008	0.000190772
-0.012	-8.9896e-08	-0.012	0.000190776
-0.016	-1.02475e-07	-0.016	0.000190776
-0.02	-1.15782e-07	-0.02	0.000190792
-0.024	-1.37067e-07	-0.024	0.000190794
-0.028	-1.63141e-07	-0.028	0.000190795
-0.032	-1.95361e-07	-0.032	0.000190796
-0.036	-2.34704e-07	-0.036	0.000190797
-0.04	-2.82079e-07	-0.04	0.000190801
-0.044	-3.38713e-07	-0.044	0.000190802
-0.048	-4.04891e-07	-0.048	0.000190805
-0.052	-4.80865e-07	-0.052	0.000190806
-0.056	-5.66417e-07	-0.056	0.000190807
-0.06	-6.61761e-07	-0.06	0.000190807
-0.064	-7.65958e-07	-0.064	0.000190808
-0.068	-8.6308e-07	-0.068	0.000190813
-0.072	-9.8747e-07	-0.072	0.000190811
-0.076	-1.11411e-06	-0.076	0.00019081
-0.08	-1.24489e-06	-0.08	0.000190807
-0.084	-1.37829e-06	-0.084	0.000190806
-0.088	-1.51305e-06	-0.088	0.000190805
-0.092	-1.64745e-06	-0.092	0.0001908
-0.096	-1.77922e-06	-0.096	0.000190796
-0.1	-1.90828e-06	-0.1	0.00019079

## Sheet: Figure 2b
VG	IG	VG	ISD
1.2	1.4664e-07	1.2	0.00033278
1.19599	1.34518e-07	1.19599	0.000332753
1.19199	1.24514e-07	1.19199	0.000332732
1.18798	1.1533e-07	1.18798	0.000332707
1.18398	1.06959e-07	1.18398	0.000332681
1.17997	9.8867e-08	1.17997	0.000332661
1.17597	9.0421e-08	1.17597	0.000332642
1.17196	8.2552e-08	1.17196	0.000332624
1.16796	7.54262e-08	1.16796	0.000332609
1.16393	6.81296e-08	1.16393	0.000332594
1.15992	6.2697e-08	1.15992	0.000332581
1.15592	5.76799e-08	1.15592	0.000332571
1.1519	5.31227e-08	1.1519	0.000332564
1.1479	4.862e-08	1.1479	0.00033256
1.14389	4.4656e-08	1.14389	0.000332556
1.13989	4.09012e-08	1.13989	0.000332554
1.13588	3.73904e-08	1.13588	0.000332552
1.13188	3.41332e-08	1.13188	0.000332551
1.12787	3.10887e-08	1.12787	0.00033255
1.12387	2.8245e-08	1.12387	0.000332549
1.11989	2.78827e-08	1.11989	0.000332549
1.11585	2.33551e-08	1.11585	0.00033255
1.11185	2.09727e-08	1.11185	0.000332551
1.10784	1.88358e-08	1.10784	0.000332552
1.10384	1.68614e-08	1.10384	0.000332553
1.09983	1.49242e-08	1.09983	0.000332555
1.09583	1.33839e-08	1.09583	0.000332557
1.09182	1.17277e-08	1.09182	0.000332559
1.08782	1.02662e-08	1.08782	0.000332562
1.08381	8.9169e-09	1.08381	0.000332565
1.0798	7.6397e-09	1.0798	0.000332568
1.0758	6.3975e-09	1.0758	0.000332571
1.07179	5.1927e-09	1.07179	0.000332575
1.06779	4.2206e-09	1.06779	0.000332579
1.06378	3.2123e-09	1.06378	0.000332584
1.05978	2.2666e-09	1.05978	0.000332588
1.05577	1.3837e-09	1.05577	0.000332593
1.05177	6.108e-10	1.05177	0.000332598
1.04776	-2.327e-10	1.04776	0.000332603
1.04375	-9.645e-10	1.04375	0.000332608
1.03975	-1.6253e-09	1.03975	0.000332613
1.03574	-2.3915e-09	1.03574	0.000332619
1.03174	-2.8954e-09	1.03174	0.000332625
1.02773	-3.6654e-09	1.02773	0.00033263
1.02373	-4.2788e-09	1.02373	0.000332636
1.01972	-4.6382e-09	1.01972	0.000332642
1.01572	-5.4191e-09	1.01572	0.000332648
1.01171	-5.9669e-09	1.01171	0.000332655
1.0077	-6.5549e-09	1.0077	0.000332661
1.0037	-6.9325e-09	1.0037	0.000332668
0.99969	-7.0674e-09	0.99969	0.000332674
0.99569	-8.0068e-09	0.99569	0.000332681
0.99168	-8.5432e-09	0.99168	0.000332689
0.98768	-9.0594e-09	0.98768	0.000332696
0.98369	-7.5738e-09	0.98369	0.000332704
0.97967	-9.6641e-09	0.97967	0.000332711
0.97566	-1.02257e-08	0.97566	0.000332719
0.97166	-1.07446e-08	0.97166	0.000332727
0.96765	-1.12857e-08	0.96765	0.000332735
0.96364	-1.16603e-08	0.96364	0.000332743
0.95964	-1.22265e-08	0.95964	0.000332751
0.95563	-1.27013e-08	0.95563	0.00033276
0.95163	-1.32192e-08	0.95163	0.000332769
0.94762	-1.36997e-08	0.94762	0.000332777
0.94362	-1.41857e-08	0.94362	0.000332786
0.93961	-1.46983e-08	0.93961	0.000332795
0.93561	-1.51814e-08	0.93561	0.000332804
0.9316	-1.57101e-08	0.9316	0.000332814
0.92759	-1.61966e-08	0.92759	0.000332823
0.92359	-1.66095e-08	0.92359	0.000332833
0.91958	-1.69105e-08	0.91958	0.000332844
0.91558	-1.76685e-08	0.91558	0.000332854
0.91157	-1.82186e-08	0.91157	0.000332865
0.90756	-1.87333e-08	0.90756	0.000332876
0.90356	-1.94106e-08	0.90356	0.000332888
0.89955	-1.99787e-08	0.89955	0.0003329
0.89555	-2.05521e-08	0.89555	0.000332912
0.89154	-2.11284e-08	0.89154	0.000332924
0.88754	-2.18068e-08	0.88754	0.000332937
0.88353	-2.24807e-08	0.88353	0.00033295
0.87953	-2.31378e-08	0.87953	0.000332964
0.87551	-2.35111e-08	0.87551	0.000332978
0.87151	-2.44951e-08	0.87151	0.000332993
0.86753	-2.2811e-08	0.86753	0.000333008
0.8635	-2.53653e-08	0.8635	0.000333023
0.8595	-2.62919e-08	0.8595	0.00033304
0.85549	-2.68309e-08	0.85549	0.000333056
0.85149	-2.80976e-08	0.85149	0.000333074
0.84748	-2.89925e-08	0.84748	0.000333091
0.84348	-2.9949e-08	0.84348	0.00033311
0.83947	-3.09473e-08	0.83947	0.000333129
0.83547	-3.20022e-08	0.83547	0.000333148
0.83146	-3.31065e-08	0.83146	0.000333168
0.82745	-3.42054e-08	0.82745	0.00033319
0.82345	-3.53303e-08	0.82345	0.000333212
0.81944	-3.65403e-08	0.81944	0.000333236
0.81544	-3.79378e-08	0.81544	0.00033326
0.81143	-3.93213e-08	0.81143	0.000333286
0.80743	-4.07654e-08	0.80743	0.000333316
0.80342	-4.21033e-08	0.80342	0.000333348
0.79942	-4.40014e-08	0.79942	0.000333381
0.79541	-4.57907e-08	0.79541	0.000333417
0.7914	-4.7623e-08	0.7914	0.000333454
0.78743	-4.0352e-08	0.78743	0.000333497
0.78341	-4.48267e-08	0.78341	0.000333542
0.77939	-4.98739e-08	0.77939	0.000333593
0.7754	-4.96106e-08	0.7754	0.000333647
0.77137	-5.49081e-08	0.77137	0.000333702
0.7674	-4.9004e-08	0.7674	0.000333761
0.76339	-5.47829e-08	0.76339	0.000333826
0.75939	-5.1809e-08	0.75939	0.000333894
0.75538	-5.84805e-08	0.75538	0.000333965
0.75135	-6.54231e-08	0.75135	0.000334043
0.74734	-7.05321e-08	0.74734	0.000334125
0.74337	-6.4998e-08	0.74337	0.00033421
0.73936	-7.3658e-08	0.73936	0.000334301
0.73536	-7.9333e-08	0.73536	0.000334395
0.73135	-8.1735e-08	0.73135	0.000334497
0.72735	-8.8365e-08	0.72735	0.000334609
0.72334	-9.3479e-08	0.72334	0.000334729
0.71934	-9.831e-08	0.71934	0.000334853
0.71533	-1.0278e-07	0.71533	0.000334989
0.71133	-1.06636e-07	0.71133	0.000335134
0.70732	-1.09845e-07	0.70732	0.000335287
0.70331	-1.1249e-07	0.70331	0.000335448
0.69931	-1.1424e-07	0.69931	0.000335617
0.6953	-1.14968e-07	0.6953	0.000335791
0.6913	-1.14918e-07	0.6913	0.000335968
0.68729	-1.13967e-07	0.68729	0.000336146
0.68329	-1.11909e-07	0.68329	0.000336324
0.67928	-1.09635e-07	0.67928	0.0003365
0.67528	-1.06836e-07	0.67528	0.000336673
0.67127	-1.0366e-07	0.67127	0.000336839
0.66726	-1.00378e-07	0.66726	0.000336996
0.66326	-9.7117e-08	0.66326	0.000337144
0.65925	-9.3968e-08	0.65925	0.000337289
0.65525	-8.7046e-08	0.65525	0.000337423
0.65124	-8.5992e-08	0.65124	0.000337545
0.64724	-8.3999e-08	0.64724	0.000337657
0.64323	-8.1933e-08	0.64323	0.000337759
0.63923	-6.7164e-08	0.63923	0.000337852
0.63522	-7.0635e-08	0.63522	0.000337937
0.63121	-7.0823e-08	0.63121	0.000338012
0.62721	-7.0489e-08	0.62721	0.000338084
0.6232	-6.56462e-08	0.6232	0.00033815
0.61917	-6.82863e-08	0.61917	0.000338211
0.61516	-6.82211e-08	0.61516	0.00033826
0.61116	-6.7921e-08	0.61116	0.000338305
0.60718	-5.711e-08	0.60718	0.000338348
0.60317	-5.95388e-08	0.60317	0.000338389
0.59914	-6.18818e-08	0.59914	0.000338428
0.59513	-6.21488e-08	0.59513	0.000338466
0.59113	-6.21547e-08	0.59113	0.000338502
0.58712	-6.22888e-08	0.58712	0.000338535
0.58312	-6.20929e-08	0.58312	0.000338563
0.57914	-5.2751e-08	0.57914	0.00033859
0.57513	-5.52384e-08	0.57513	0.000338616
0.5711	-5.77091e-08	0.5711	0.000338642
0.5671	-5.81517e-08	0.5671	0.000338666
0.56309	-5.84718e-08	0.56309	0.000338689
0.55909	-5.84846e-08	0.55909	0.000338712
0.5551	-5.57915e-08	0.5551	0.000338733
0.55108	-5.76786e-08	0.55108	0.000338754
0.54707	-5.79451e-08	0.54707	0.000338774
0.54306	-5.80568e-08	0.54306	0.000338795
0.53906	-5.80697e-08	0.53906	0.000338814
0.53505	-5.81726e-08	0.53505	0.000338834
0.53108	-4.9902e-08	0.53108	0.000338852
0.52706	-5.23412e-08	0.52706	0.000338871
0.52304	-5.48109e-08	0.52304	0.000338891
0.51903	-5.53712e-08	0.51903	0.00033891
0.51502	-5.56131e-08	0.51502	0.00033893
0.51102	-5.59733e-08	0.51102	0.000338949
0.50701	-5.61857e-08	0.50701	0.000338967
0.50304	-4.8569e-08	0.50304	0.000338984
0.49902	-5.08383e-08	0.49902	0.000339001
0.495	-5.33841e-08	0.495	0.000339018
0.49099	-5.40708e-08	0.49099	0.000339036
0.48701	-5.22531e-08	0.48701	0.000339054
0.48298	-5.43228e-08	0.48298	0.000339072
0.47898	-5.45658e-08	0.47898	0.000339088
0.47497	-5.49363e-08	0.47497	0.000339105
0.47099	-4.7669e-08	0.47099	0.00033912
0.46698	-5.00002e-08	0.46698	0.000339136
0.46295	-5.25346e-08	0.46295	0.000339151
0.45895	-5.3219e-08	0.45895	0.000339167
0.45494	-5.37136e-08	0.45494	0.000339183
0.45094	-5.39923e-08	0.45094	0.000339199
0.44693	-5.45501e-08	0.44693	0.000339214
0.44293	-5.48348e-08	0.44293	0.000339228
0.43895	-4.7707e-08	0.43895	0.000339242
0.43493	-5.01444e-08	0.43493	0.000339256
0.43091	-5.27423e-08	0.43091	0.000339271
0.4269	-5.35171e-08	0.4269	0.000339286
0.4229	-5.41466e-08	0.4229	0.000339301
0.41892	-5.27917e-08	0.41892	0.000339316
0.41489	-5.46806e-08	0.41489	0.000339331
0.41088	-5.52307e-08	0.41088	0.000339345
0.40691	-4.849e-08	0.40691	0.000339359
0.40289	-5.08327e-08	0.40289	0.000339373
0.39887	-5.35166e-08	0.39887	0.000339387
0.39486	-5.43522e-08	0.39486	0.000339399
0.39085	-5.50594e-08	0.39085	0.000339412
0.38685	-5.54689e-08	0.38685	0.000339424
0.38284	-5.61009e-08	0.38284	0.000339436
0.37884	-5.66424e-08	0.37884	0.000339448
0.37486	-5.0053e-08	0.37486	0.00033946
0.37086	-5.11332e-08	0.37086	0.000339472
0.36682	-5.41581e-08	0.36682	0.000339485
0.36282	-5.54135e-08	0.36282	0.000339498
0.35881	-5.61597e-08	0.35881	0.00033951
0.3548	-5.68404e-08	0.3548	0.000339522
0.35083	-5.0748e-08	0.35083	0.000339536
0.34681	-5.31677e-08	0.34681	0.000339549
0.34279	-5.58898e-08	0.34279	0.000339563
0.33878	-5.6829e-08	0.33878	0.000339576
0.33478	-5.7689e-08	0.33478	0.00033959
0.33077	-5.83857e-08	0.33077	0.000339604
0.32677	-5.92081e-08	0.32677	0.000339617
0.32279	-5.3325e-08	0.32279	0.00033963
0.31877	-5.5962e-08	0.31877	0.000339643
0.31478	-5.2409e-08	0.31478	0.000339656
0.31076	-5.55613e-08	0.31076	0.000339668
0.30676	-5.6211e-08	0.30676	0.00033968
0.30273	-5.97841e-08	0.30273	0.000339692
0.29873	-6.1062e-08	0.29873	0.000339703
0.29475	-5.5596e-08	0.29475	0.000339712
0.29075	-6.0255e-08	0.29075	0.000339721
0.28673	-6.11454e-08	0.28673	0.00033973
0.2827	-6.4871e-08	0.2827	0.000339739
0.2787	-6.69005e-08	0.2787	0.000339747
0.27468	-6.87749e-08	0.27468	0.000339755
0.27072	-6.2606e-08	0.27072	0.000339762
0.26671	-6.8761e-08	0.26671	0.00033977
0.2627	-7.09936e-08	0.2627	0.000339777
0.25869	-7.32271e-08	0.25869	0.000339785
0.2547	-6.8901e-08	0.2547	0.000339793
0.25069	-7.6863e-08	0.25069	0.000339803
0.24669	-8.1778e-08	0.24669	0.000339815
0.24268	-8.6288e-08	0.24268	0.000339828
0.23867	-9.0751e-08	0.23867	0.000339844
0.23467	-9.5154e-08	0.23467	0.000339862
0.23066	-9.9307e-08	0.23066	0.000339883
0.22666	-1.02934e-07	0.22666	0.000339906
0.22265	-1.05719e-07	0.22265	0.000339931
0.21865	-1.07588e-07	0.21865	0.000339959
0.21464	-1.08922e-07	0.21464	0.000339988
0.21064	-1.09728e-07	0.21064	0.000340019
0.20663	-1.10257e-07	0.20663	0.000340052
0.20262	-1.10595e-07	0.20262	0.000340085
0.19862	-1.10659e-07	0.19862	0.000340119
0.19461	-1.10616e-07	0.19461	0.000340153
0.19061	-1.10414e-07	0.19061	0.000340188
0.1866	-1.05592e-07	0.1866	0.000340223
0.1826	-1.07827e-07	0.1826	0.000340259
0.17859	-1.08517e-07	0.17859	0.000340295
0.17459	-1.08851e-07	0.17459	0.000340331
0.17058	-1.09026e-07	0.17058	0.000340368
0.16657	-1.09626e-07	0.16657	0.000340406
0.16257	-1.10139e-07	0.16257	0.000340444
0.15856	-1.10699e-07	0.15856	0.000340483
0.15456	-1.11362e-07	0.15456	0.000340522
0.15055	-1.12017e-07	0.15055	0.000340562
0.14655	-1.12882e-07	0.14655	0.000340602
0.14254	-1.13759e-07	0.14254	0.000340643
0.13854	-1.1447e-07	0.13854	0.000340684
0.13453	-1.15229e-07	0.13453	0.000340725
0.13052	-1.15635e-07	0.13052	0.000340767
0.12652	-1.16386e-07	0.12652	0.000340809
0.12251	-1.1696e-07	0.12251	0.000340851
0.11851	-1.17152e-07	0.11851	0.000340893
0.1145	-1.17774e-07	0.1145	0.000340933
0.1105	-1.13973e-07	0.1105	0.000340972
0.10649	-1.17376e-07	0.10649	0.00034101
0.10249	-1.1838e-07	0.10249	0.000341046
0.09848	-1.19114e-07	0.09848	0.00034108
0.09448	-1.20074e-07	0.09448	0.000341112
0.09047	-1.21004e-07	0.09047	0.000341141
0.08646	-1.22131e-07	0.08646	0.000341166
0.08246	-1.23322e-07	0.08246	0.000341189
0.07845	-1.24773e-07	0.07845	0.000341207
0.07445	-1.2628e-07	0.07445	0.000341221
0.07044	-1.27947e-07	0.07044	0.00034123
0.06644	-1.30018e-07	0.06644	0.000341234
0.06243	-1.32173e-07	0.06243	0.000341232
0.05843	-1.34625e-07	0.05843	0.000341223
0.05442	-1.37337e-07	0.05442	0.000341206
0.05041	-1.40323e-07	0.05041	0.000341182
0.04641	-1.4354e-07	0.04641	0.000341149
0.0424	-1.47151e-07	0.0424	0.000341107
0.0384	-1.51049e-07	0.0384	0.000341054
0.03439	-1.50999e-07	0.03439	0.000340992
0.03039	-1.57727e-07	0.03039	0.000340918
0.02638	-1.63699e-07	0.02638	0.000340832
0.02238	-1.6989e-07	0.02238	0.000340733
0.01837	-1.76616e-07	0.01837	0.000340618
0.01436	-1.83956e-07	0.01436	0.000340492
0.01036	-1.91984e-07	0.01036	0.000340352
0.00635	-2.00933e-07	0.00635	0.000340198
0.00235	-2.10718e-07	0.00235	0.000340035
-0.00166	-2.21527e-07	-0.00166	0.000339852
-0.00566	-2.33146e-07	-0.00566	0.00033965
-0.00967	-2.45832e-07	-0.00967	0.000339426
-0.01367	-2.59199e-07	-0.01367	0.00033918
-0.01768	-2.73424e-07	-0.01768	0.000338913
-0.02169	-2.88147e-07	-0.02169	0.000338616
-0.02569	-3.03777e-07	-0.02569	0.000338301
-0.0297	-3.20276e-07	-0.0297	0.000337971
-0.0337	-3.37619e-07	-0.0337	0.000337628
-0.03771	-3.56223e-07	-0.03771	0.000337264
-0.04171	-3.73071e-07	-0.04171	0.000336879
-0.04572	-3.94942e-07	-0.04572	0.000336485
-0.04972	-4.17712e-07	-0.04972	0.000336084
-0.05373	-4.41715e-07	-0.05373	0.00033568
-0.05773	-4.66922e-07	-0.05773	0.000335281
-0.06174	-4.93831e-07	-0.06174	0.000334896
-0.06575	-5.22835e-07	-0.06575	0.000334535
-0.06975	-5.52515e-07	-0.06975	0.00033419
-0.07376	-5.83832e-07	-0.07376	0.000333857
-0.07776	-6.1623e-07	-0.07776	0.000333534
-0.08177	-6.50137e-07	-0.08177	0.00033323
-0.08577	-6.83991e-07	-0.08577	0.000332945
-0.08978	-7.17458e-07	-0.08978	0.000332674
-0.09378	-7.47712e-07	-0.09378	0.000332421
-0.09779	-7.71938e-07	-0.09779	0.000332182
-0.1018	-7.85617e-07	-0.1018	0.000331958
-0.1058	-7.94975e-07	-0.1058	0.00033174
-0.10981	-8.0722e-07	-0.10981	0.00033153
-0.11381	-8.23128e-07	-0.11381	0.000331328
-0.11782	-8.30326e-07	-0.11782	0.000331136
-0.12182	-8.4889e-07	-0.12182	0.000330958
-0.12583	-8.65171e-07	-0.12583	0.000330796
-0.12983	-8.79078e-07	-0.12983	0.000330649
-0.13384	-8.81326e-07	-0.13384	0.000330521
-0.13785	-8.80038e-07	-0.13785	0.000330409
-0.14185	-8.87723e-07	-0.14185	0.000330316
-0.14586	-9.06183e-07	-0.14586	0.000330236
-0.14986	-9.35858e-07	-0.14986	0.00033017
-0.15387	-9.7437e-07	-0.15387	0.000330117
-0.15787	-1.00381e-06	-0.15787	0.000330075
-0.16188	-1.06601e-06	-0.16188	0.000330043
-0.16588	-1.12792e-06	-0.16588	0.000330017
-0.16989	-1.19344e-06	-0.16989	0.000329995
-0.1739	-1.26258e-06	-0.1739	0.000329977
-0.1779	-1.33581e-06	-0.1779	0.00032998
-0.18191	-1.41318e-06	-0.18191	0.000329988
-0.18591	-1.49429e-06	-0.18591	0.000329996
-0.18992	-1.57567e-06	-0.18992	0.000330004
-0.19392	-1.67115e-06	-0.19392	0.000330008
-0.19793	-1.76978e-06	-0.19793	0.000330019
-0.20193	-1.87216e-06	-0.20193	0.000330031
-0.20594	-1.97613e-06	-0.20594	0.00033004
-0.20994	-2.08631e-06	-0.20994	0.000330052
-0.21395	-2.20187e-06	-0.21395	0.000330068
-0.21796	-2.32033e-06	-0.21796	0.000330081
-0.22196	-2.44315e-06	-0.22196	0.000330079
-0.22597	-2.57137e-06	-0.22597	0.000330079
-0.22997	-2.70442e-06	-0.22997	0.000330076
-0.23398	-2.84134e-06	-0.23398	0.000330068
-0.23798	-2.98335e-06	-0.23798	0.000330065
-0.24199	-3.13017e-06	-0.24199	0.000330057
-0.24599	-3.28044e-06	-0.24599	0.00033005
-0.25	-3.43535e-06	-0.25	0.000330047
-0.25	-3.40338e-06	-0.25	0.000330043
-0.24599	-3.20066e-06	-0.24599	0.000330038
-0.24199	-3.02266e-06	-0.24199	0.000330035
-0.23798	-2.85784e-06	-0.23798	0.000330029
-0.23398	-2.70094e-06	-0.23398	0.000330019
-0.22997	-2.55455e-06	-0.22997	0.000330012
-0.22597	-2.41574e-06	-0.22597	0.000330014
-0.22196	-2.28433e-06	-0.22196	0.000330014
-0.21796	-2.16022e-06	-0.21796	0.000330016
-0.21395	-2.04054e-06	-0.21395	0.000330018
-0.20994	-1.92597e-06	-0.20994	0.000330021
-0.20594	-1.8167e-06	-0.20594	0.000330023
-0.20193	-1.71314e-06	-0.20193	0.000330025
-0.19793	-1.61627e-06	-0.19793	0.00033003
-0.19392	-1.51767e-06	-0.19392	0.000330035
-0.18992	-1.42978e-06	-0.18992	0.000330043
-0.18591	-1.34694e-06	-0.18591	0.000330052
-0.18191	-1.2685e-06	-0.18191	0.00033006
-0.1779	-1.19399e-06	-0.1779	0.000330071
-0.1739	-1.12374e-06	-0.1739	0.000330081
-0.16989	-1.05699e-06	-0.16989	0.000330091
-0.16588	-9.9384e-07	-0.16588	0.000330102
-0.16188	-9.3662e-07	-0.16188	0.000330113
-0.15787	-8.78761e-07	-0.15787	0.000330125
-0.15387	-8.24822e-07	-0.15387	0.000330137
-0.14986	-7.74082e-07	-0.14986	0.00033015
-0.14586	-7.26369e-07	-0.14586	0.000330163
-0.14185	-6.81325e-07	-0.14185	0.000330176
-0.13785	-6.38678e-07	-0.13785	0.00033019
-0.13384	-5.98612e-07	-0.13384	0.000330204
-0.12983	-5.60864e-07	-0.12983	0.000330218
-0.12583	-5.25378e-07	-0.12583	0.000330233
-0.12182	-4.91744e-07	-0.12182	0.000330249
-0.11782	-4.60163e-07	-0.11782	0.000330265
-0.11381	-4.30351e-07	-0.11381	0.000330281
-0.10981	-4.02255e-07	-0.10981	0.000330298
-0.1058	-3.7574e-07	-0.1058	0.000330315
-0.1018	-3.50879e-07	-0.1018	0.000330333
-0.09779	-3.27488e-07	-0.09779	0.000330351
-0.09378	-3.05225e-07	-0.09378	0.00033037
-0.08978	-2.84462e-07	-0.08978	0.000330388
-0.08577	-2.6615e-07	-0.08577	0.000330407
-0.08177	-2.46883e-07	-0.08177	0.000330426
-0.07776	-2.29111e-07	-0.07776	0.000330445
-0.07376	-2.12534e-07	-0.07376	0.000330465
-0.06975	-1.96828e-07	-0.06975	0.000330486
-0.06575	-1.82036e-07	-0.06575	0.000330507
-0.06174	-1.67969e-07	-0.06174	0.00033053
-0.05773	-1.54567e-07	-0.05773	0.000330555
-0.05373	-1.41999e-07	-0.05373	0.00033058
-0.04972	-1.29898e-07	-0.04972	0.000330606
-0.04572	-1.18512e-07	-0.04572	0.000330632
-0.04171	-1.12191e-07	-0.04171	0.000330657
-0.03771	-1.03794e-07	-0.03771	0.000330681
-0.0337	-9.4348e-08	-0.0337	0.000330706
-0.0297	-8.5254e-08	-0.0297	0.000330731
-0.02569	-7.41907e-08	-0.02569	0.000330755
-0.02167	-6.26208e-08	-0.02167	0.000330778
-0.01765	-5.29437e-08	-0.01765	0.000330798
-0.01365	-4.38274e-08	-0.01365	0.000330818
-0.00966	-3.74404e-08	-0.00966	0.000330838
-0.00563	-2.74742e-08	-0.00563	0.000330858
-0.00163	-1.91514e-08	-0.00163	0.000330878
0.00238	-1.11715e-08	0.00238	0.000330901
0.00638	-3.3915e-09	0.00638	0.000330925
0.01039	4.2092e-09	0.01039	0.00033095
0.01439	1.17582e-08	0.01439	0.000330976
0.0184	1.90671e-08	0.0184	0.000331003
0.02241	2.63285e-08	0.02241	0.000331032
0.02641	3.34085e-08	0.02641	0.000331062
0.03042	4.03603e-08	0.03042	0.000331093
0.03442	4.72482e-08	0.03442	0.000331127
0.03843	5.41134e-08	0.03843	0.000331161
0.04243	6.06516e-08	0.04243	0.000331195
0.04644	6.73707e-08	0.04644	0.000331229
0.05044	7.38651e-08	0.05044	0.000331261
0.05442	7.3185e-08	0.05442	0.000331292
0.05843	8.1882e-08	0.05843	0.00033132
0.06243	8.8598e-08	0.06243	0.000331347
0.06644	9.5061e-08	0.06644	0.000331371
0.07044	1.01363e-07	0.07044	0.000331391
0.07445	1.07436e-07	0.07445	0.000331408
0.07845	1.13439e-07	0.07845	0.000331418
0.08246	1.17485e-07	0.08246	0.000331424
0.08646	1.24183e-07	0.08646	0.000331427
0.09047	1.30228e-07	0.09047	0.000331429
0.09448	1.36313e-07	0.09448	0.000331432
0.09848	1.42372e-07	0.09848	0.000331438
0.10249	1.48646e-07	0.10249	0.000331453
0.10649	1.55015e-07	0.10649	0.000331477
0.1105	1.61842e-07	0.1105	0.000331516
0.1145	1.69032e-07	0.1145	0.000331572
0.11851	1.76644e-07	0.11851	0.000331648
0.12251	1.84587e-07	0.12251	0.000331746
0.12652	1.93177e-07	0.12652	0.000331869
0.13052	2.02172e-07	0.13052	0.000332021
0.13453	2.11719e-07	0.13453	0.000332201
0.13854	2.22039e-07	0.13854	0.000332418
0.14254	2.32728e-07	0.14254	0.000332659
0.14655	2.43922e-07	0.14655	0.000332922
0.15055	2.56122e-07	0.15055	0.000333211
0.15456	2.68568e-07	0.15456	0.000333523
0.15856	2.80892e-07	0.15856	0.000333852
0.16257	2.95827e-07	0.16257	0.000334195
0.16657	3.10623e-07	0.16657	0.000334549
0.17058	3.26557e-07	0.17058	0.000334917
0.17459	3.42131e-07	0.17459	0.000335293
0.17859	3.57479e-07	0.17859	0.000335676
0.1826	3.73334e-07	0.1826	0.000336053
0.1866	3.892e-07	0.1866	0.000336433
0.19061	4.04616e-07	0.19061	0.000336812
0.19461	4.19824e-07	0.19461	0.000337186
0.19862	4.3444e-07	0.19862	0.000337551
0.20262	4.49231e-07	0.20262	0.0003379
0.20663	4.64562e-07	0.20663	0.000338245
0.21064	4.78214e-07	0.21064	0.000338577
0.21464	4.86467e-07	0.21464	0.000338891
0.21865	4.90258e-07	0.21865	0.000339173
0.22265	4.88735e-07	0.22265	0.000339425
0.22666	4.87629e-07	0.22666	0.000339649
0.23066	4.86502e-07	0.23066	0.000339849
0.23467	4.77077e-07	0.23467	0.000340029
0.23867	4.77155e-07	0.23867	0.000340186
0.24268	4.77982e-07	0.24268	0.00034032
0.24669	4.80827e-07	0.24669	0.000340433
0.25069	4.85208e-07	0.25069	0.000340511
0.2547	4.87666e-07	0.2547	0.000340563
0.2587	4.82704e-07	0.2587	0.000340593
0.26271	4.71833e-07	0.26271	0.000340616
0.26671	4.55982e-07	0.26671	0.00034063
0.27072	4.40608e-07	0.27072	0.000340637
0.27472	4.31507e-07	0.27472	0.00034062
0.27873	4.2271e-07	0.27873	0.000340589
0.28273	4.09915e-07	0.28273	0.000340544
0.28674	3.94047e-07	0.28674	0.00034049
0.29075	3.77924e-07	0.29075	0.000340434
0.29475	3.64e-07	0.29475	0.000340379
0.29876	3.54719e-07	0.29876	0.000340326
0.30276	3.45677e-07	0.30276	0.000340273
0.30677	3.35361e-07	0.30677	0.000340219
0.31077	3.1384e-07	0.31077	0.000340163
0.31478	2.9696e-07	0.31478	0.000340108
0.31878	2.72531e-07	0.31878	0.000340066
0.32279	2.49931e-07	0.32279	0.000340026
0.3268	2.36537e-07	0.3268	0.000339989
0.3308	2.25018e-07	0.3308	0.000339954
0.33481	2.15348e-07	0.33481	0.000339919
0.33881	2.07603e-07	0.33881	0.000339888
0.34282	1.97066e-07	0.34282	0.000339859
0.34682	1.82064e-07	0.34682	0.000339832
0.35083	1.67496e-07	0.35083	0.000339807
0.35483	1.55018e-07	0.35483	0.000339786
0.35884	1.43692e-07	0.35884	0.000339765
0.36285	1.34226e-07	0.36285	0.000339746
0.36685	1.28631e-07	0.36685	0.000339727
0.37086	1.25058e-07	0.37086	0.000339709
0.37486	1.22789e-07	0.37486	0.000339692
0.37887	1.21009e-07	0.37887	0.000339678
0.38287	1.19498e-07	0.38287	0.000339665
0.38688	1.16105e-07	0.38688	0.000339652
0.39088	1.16466e-07	0.39088	0.000339639
0.39489	1.15993e-07	0.39489	0.000339627
0.3989	1.15491e-07	0.3989	0.000339614
0.4029	1.15048e-07	0.4029	0.000339601
0.40691	1.14633e-07	0.40691	0.000339589
0.41091	1.14325e-07	0.41091	0.000339576
0.41492	1.14063e-07	0.41492	0.000339563
0.41892	1.13734e-07	0.41892	0.000339549
0.42293	1.13569e-07	0.42293	0.000339536
0.42693	1.13298e-07	0.42693	0.000339522
0.43094	1.13074e-07	0.43094	0.000339509
0.43494	1.1295e-07	0.43494	0.000339495
0.43895	1.12818e-07	0.43895	0.00033948
0.44296	1.12589e-07	0.44296	0.000339465
0.44696	1.12453e-07	0.44696	0.00033945
0.45097	1.12415e-07	0.45097	0.000339434
0.45497	1.12343e-07	0.45497	0.000339419
0.45898	1.12248e-07	0.45898	0.000339403
0.46298	1.08948e-07	0.46298	0.000339387
0.46699	1.10816e-07	0.46699	0.000339371
0.47099	1.11147e-07	0.47099	0.000339355
0.475	1.11384e-07	0.475	0.000339338
0.47901	1.11536e-07	0.47901	0.000339321
0.48301	1.11564e-07	0.48301	0.000339304
0.48702	1.11765e-07	0.48702	0.000339288
0.49102	1.11892e-07	0.49102	0.000339271
0.49503	1.12035e-07	0.49503	0.000339253
0.49903	1.1207e-07	0.49903	0.000339236
0.50304	1.12122e-07	0.50304	0.000339218
0.50704	1.12512e-07	0.50704	0.0003392
0.51105	1.12594e-07	0.51105	0.000339183
0.51506	1.12686e-07	0.51506	0.000339166
0.51906	1.10276e-07	0.51906	0.000339149
0.52307	1.11703e-07	0.52307	0.000339131
0.52707	1.11959e-07	0.52707	0.000339114
0.53108	1.12216e-07	0.53108	0.000339096
0.53508	1.12385e-07	0.53508	0.000339079
0.53909	1.12434e-07	0.53909	0.000339061
0.54309	1.12534e-07	0.54309	0.000339044
0.5471	1.12538e-07	0.5471	0.000339027
0.55111	1.12576e-07	0.55111	0.00033901
0.55511	1.1255e-07	0.55511	0.000338992
0.55912	1.12506e-07	0.55912	0.000338974
0.56312	1.1233e-07	0.56312	0.000338956
0.56713	1.12379e-07	0.56713	0.000338938
0.57113	1.12357e-07	0.57113	0.00033892
0.57514	1.1226e-07	0.57514	0.000338901
0.57914	1.12102e-07	0.57914	0.000338884
0.58315	1.11951e-07	0.58315	0.000338866
0.58716	1.11792e-07	0.58716	0.000338848
0.59116	1.1171e-07	0.59116	0.00033883
0.59517	1.09397e-07	0.59517	0.000338812
0.59917	1.10423e-07	0.59917	0.000338795
0.60318	1.10381e-07	0.60318	0.000338777
0.60718	1.10126e-07	0.60718	0.00033876
0.61119	1.1e-07	0.61119	0.000338743
0.61519	1.09775e-07	0.61519	0.000338726
0.6192	1.09419e-07	0.6192	0.000338709
0.6232	1.09234e-07	0.6232	0.000338692
0.62721	1.08969e-07	0.62721	0.000338675
0.63122	1.08684e-07	0.63122	0.000338657
0.63522	1.08358e-07	0.63522	0.000338639
0.63923	1.07981e-07	0.63923	0.000338622
0.64323	1.07741e-07	0.64323	0.000338605
0.64724	1.07466e-07	0.64724	0.000338587
0.65124	1.07189e-07	0.65124	0.00033857
0.65525	1.06897e-07	0.65525	0.000338552
0.65925	1.06588e-07	0.65925	0.000338534
0.66326	1.06438e-07	0.66326	0.000338516
0.66727	1.06257e-07	0.66727	0.000338499
0.67127	1.03409e-07	0.67127	0.000338482
0.67528	1.04937e-07	0.67528	0.000338465
0.67928	1.05232e-07	0.67928	0.000338447
0.68329	1.05419e-07	0.68329	0.000338429
0.68729	1.05598e-07	0.68729	0.000338411
0.6913	1.05867e-07	0.6913	0.000338392
0.6953	1.06058e-07	0.6953	0.000338372
0.69931	1.06568e-07	0.69931	0.000338352
0.70332	1.07038e-07	0.70332	0.000338331
0.70732	1.0754e-07	0.70732	0.000338308
0.71133	1.08242e-07	0.71133	0.000338283
0.71533	1.08819e-07	0.71533	0.000338256
0.71934	1.09517e-07	0.71934	0.000338228
0.72334	1.10271e-07	0.72334	0.000338198
0.72735	1.11022e-07	0.72735	0.000338165
0.73135	1.11516e-07	0.73135	0.00033813
0.73536	1.12528e-07	0.73536	0.000338094
0.73937	1.13353e-07	0.73937	0.000338056
0.74337	1.13815e-07	0.74337	0.000338016
0.74738	1.11316e-07	0.74738	0.000337974
0.75138	1.14296e-07	0.75138	0.000337931
0.75539	1.15211e-07	0.75539	0.000337886
0.75939	1.15859e-07	0.75939	0.00033784
0.7634	1.16514e-07	0.7634	0.000337793
0.7674	1.16888e-07	0.7674	0.000337745
0.77141	1.17341e-07	0.77141	0.000337696
0.77541	1.17664e-07	0.77541	0.000337646
0.77942	1.17783e-07	0.77942	0.000337596
0.78343	1.18107e-07	0.78343	0.000337544
0.78743	1.18055e-07	0.78743	0.00033749
0.79144	1.18073e-07	0.79144	0.000337436
0.79544	1.18032e-07	0.79544	0.000337382
0.79945	1.17794e-07	0.79945	0.000337326
0.80345	1.17653e-07	0.80345	0.000337268
0.80746	1.17203e-07	0.80746	0.00033721
0.81146	1.17021e-07	0.81146	0.000337151
0.81547	1.16665e-07	0.81547	0.000337091
0.81948	1.16288e-07	0.81948	0.00033703
0.82348	1.11651e-07	0.82348	0.000336969
0.82749	1.13642e-07	0.82749	0.000336907
0.83149	1.13528e-07	0.83149	0.000336845
0.8355	1.13175e-07	0.8355	0.000336782
0.8395	1.12854e-07	0.8395	0.000336719
0.84351	1.12421e-07	0.84351	0.000336656
0.84751	1.11959e-07	0.84751	0.000336594
0.85152	1.11424e-07	0.85152	0.000336532
0.85553	1.10616e-07	0.85553	0.00033647
0.85953	1.10202e-07	0.85953	0.000336409
0.86354	1.09655e-07	0.86354	0.000336348
0.86754	1.09061e-07	0.86754	0.000336287
0.87155	1.08479e-07	0.87155	0.000336228
0.87555	1.07777e-07	0.87555	0.000336169
0.87956	1.07139e-07	0.87956	0.00033611
0.88356	1.06628e-07	0.88356	0.000336053
0.88757	1.06053e-07	0.88757	0.000335996
0.89158	1.05419e-07	0.89158	0.000335941
0.89558	1.04605e-07	0.89558	0.000335886
0.89959	1.00847e-07	0.89959	0.000335833
0.90359	1.02055e-07	0.90359	0.000335781
0.9076	1.01764e-07	0.9076	0.00033573
0.9116	1.01342e-07	0.9116	0.000335679
0.91561	1.00885e-07	0.91561	0.00033563
0.91961	1.00337e-07	0.91961	0.000335581
0.92362	9.9457e-08	0.92362	0.000335534
0.92762	9.8961e-08	0.92762	0.000335487
0.93163	9.8509e-08	0.93163	0.000335441
0.93564	9.7963e-08	0.93564	0.000335395
0.93964	9.7332e-08	0.93964	0.000335349
0.94365	9.663e-08	0.94365	0.000335303
0.94765	9.6046e-08	0.94765	0.000335257
0.95166	9.522e-08	0.95166	0.000335211
0.95566	9.4729e-08	0.95566	0.000335164
0.95967	9.4104e-08	0.95967	0.000335118
0.96367	9.3378e-08	0.96367	0.000335072
0.96768	9.274e-08	0.96768	0.000335025
0.97169	9.2081e-08	0.97169	0.000334979
0.97569	8.8454e-08	0.97569	0.000334933
0.9797	8.9358e-08	0.9797	0.000334886
0.9837	8.9057e-08	0.9837	0.00033484
0.98771	8.8561e-08	0.98771	0.000334795
0.99171	8.8169e-08	0.99171	0.000334749
0.99572	8.7713e-08	0.99572	0.000334704
0.99972	8.7187e-08	0.99972	0.00033466
1.00373	8.6963e-08	1.00373	0.000334616
1.00773	8.6652e-08	1.00773	0.000334571
1.01174	8.639e-08	1.01174	0.000334527
1.01575	8.6198e-08	1.01575	0.000334483
1.01975	8.5811e-08	1.01975	0.000334438
1.02376	8.6295e-08	1.02376	0.000334394
1.02776	8.8237e-08	1.02776	0.000334349
1.03177	9.0401e-08	1.03177	0.000334303
1.03577	8.8082e-08	1.03577	0.000334257
1.03978	8.769e-08	1.03978	0.000334211
1.04378	8.7265e-08	1.04378	0.000334165
1.04779	8.75e-08	1.04779	0.000334119
1.0518	8.5472e-08	1.0518	0.000334072
1.0558	8.6723e-08	1.0558	0.000334026
1.05981	8.7693e-08	1.05981	0.000333979
1.06381	8.8316e-08	1.06381	0.000333934
1.06782	8.9219e-08	1.06782	0.000333888
1.07182	9.0132e-08	1.07182	0.000333843
1.07583	9.0841e-08	1.07583	0.000333799
1.07983	9.0989e-08	1.07983	0.000333756
1.08384	9.2027e-08	1.08384	0.000333714
1.08785	9.2994e-08	1.08785	0.000333671
1.09185	9.3521e-08	1.09185	0.00033363
1.09586	9.5002e-08	1.09586	0.000333588
1.09986	9.6278e-08	1.09986	0.000333547
1.10387	9.7412e-08	1.10387	0.000333506
1.10787	9.8883e-08	1.10787	0.000333465
1.11188	1.00384e-07	1.11188	0.000333424
1.11588	1.01949e-07	1.11588	0.000333384
1.11989	1.04004e-07	1.11989	0.000333343
1.1239	1.06524e-07	1.1239	0.000333303
1.1279	1.06621e-07	1.1279	0.000333262
1.13191	1.09052e-07	1.13191	0.000333221
1.13591	1.10186e-07	1.13591	0.00033318
1.13992	1.11704e-07	1.13992	0.000333139
1.14392	1.13554e-07	1.14392	0.000333098
1.14793	1.15557e-07	1.14793	0.000333058
1.15193	1.17607e-07	1.15193	0.000333017
1.15594	1.19829e-07	1.15594	0.000332976
1.15994	1.21949e-07	1.15994	0.000332935
1.16395	1.2413e-07	1.16395	0.000332893
1.16796	1.26565e-07	1.16796	0.000332851
1.17196	1.28965e-07	1.17196	0.000332809
1.17597	1.31412e-07	1.17597	0.000332766
1.17997	1.33847e-07	1.17997	0.000332724
1.18398	1.36439e-07	1.18398	0.00033268
1.18798	1.38922e-07	1.18798	0.000332636
1.19199	1.41538e-07	1.19199	0.000332592
1.19599	1.44156e-07	1.19599	0.000332547

## Sheet: Figure 2c
VG	IG	VG	ISD
1.2	6.37889e-08	1.2	0.000197445
1.19599	5.49052e-08	1.19599	0.000197383
1.19196	4.88352e-08	1.19196	0.00019733
1.18795	4.35729e-08	1.18795	0.000197283
1.18395	3.89898e-08	1.18395	0.000197242
1.17994	3.48915e-08	1.17994	0.000197205
1.17594	3.13699e-08	1.17594	0.000197173
1.17193	2.81371e-08	1.17193	0.000197147
1.16793	2.52465e-08	1.16793	0.000197122
1.16392	2.28635e-08	1.16392	0.000197099
1.15991	2.06813e-08	1.15991	0.000197079
1.15591	1.85193e-08	1.15591	0.000197062
1.1519	1.6669e-08	1.1519	0.000197047
1.1479	1.50078e-08	1.1479	0.000197033
1.14389	1.51915e-08	1.14389	0.000197018
1.13989	1.21362e-08	1.13989	0.000197007
1.13588	1.09187e-08	1.13588	0.000196998
1.13188	9.7429e-09	1.13188	0.000196989
1.12787	8.7273e-09	1.12787	0.000196981
1.1239	7.8119e-09	1.1239	0.000196973
1.11986	6.9275e-09	1.11986	0.000196969
1.11585	6.1328e-09	1.11585	0.000196963
1.11185	5.3865e-09	1.11185	0.000196959
1.10784	4.7446e-09	1.10784	0.000196956
1.10384	4.0601e-09	1.10384	0.000196953
1.09983	3.65e-09	1.09983	0.000196949
1.09583	3.1166e-09	1.09583	0.000196947
1.09182	2.6923e-09	1.09182	0.000196945
1.08782	2.2927e-09	1.08782	0.000196944
1.08381	1.8738e-09	1.08381	0.000196943
1.0798	1.506e-09	1.0798	0.000196942
1.0758	1.181e-09	1.0758	0.000196942
1.07179	1.0594e-09	1.07179	0.000196942
1.06779	5.495e-10	1.06779	0.000196943
1.06378	2.719e-10	1.06378	0.000196944
1.05978	5.63e-11	1.05978	0.000196945
1.05577	-2.163e-10	1.05577	0.000196947
1.05177	-4.525e-10	1.05177	0.000196949
1.04775	-6.795e-10	1.04775	0.00019695
1.04375	-8.14e-10	1.04375	0.000196951
1.03975	-1.0896e-09	1.03975	0.000196956
1.03574	-1.2788e-09	1.03574	0.000196957
1.03174	-1.0999e-09	1.03174	0.000196961
1.02776	5.44e-11	1.02776	0.000196965
1.02373	-1.6685e-09	1.02373	0.000196966
1.01971	-1.8765e-09	1.01971	0.000196967
1.01572	-1.9847e-09	1.01572	0.000196971
1.01171	-2.2064e-09	1.01171	0.000196975
1.0077	-2.3249e-09	1.0077	0.00019698
1.0037	-2.4193e-09	1.0037	0.000196984
0.99968	-2.6597e-09	0.99968	0.00019699
0.99569	-2.7686e-09	0.99569	0.000196993
0.99168	-2.9219e-09	0.99168	0.000196998
0.98768	-3.0592e-09	0.98768	0.000197004
0.98367	-3.1274e-09	0.98367	0.000197011
0.97967	-3.338e-09	0.97967	0.000197016
0.97566	-3.4757e-09	0.97566	0.000197019
0.97166	-3.5732e-09	0.97166	0.000197027
0.96765	-3.746e-09	0.96765	0.000197035
0.96364	-3.859e-09	0.96364	0.000197042
0.95964	-3.9812e-09	0.95964	0.000197049
0.95563	-4.1388e-09	0.95563	0.000197056
0.95162	-4.2432e-09	0.95162	0.000197065
0.94762	-4.437e-09	0.94762	0.000197073
0.94362	-4.5689e-09	0.94362	0.000197082
0.93961	-4.7167e-09	0.93961	0.000197089
0.93561	-4.8538e-09	0.93561	0.000197097
0.9316	-4.985e-09	0.9316	0.000197104
0.92759	-5.1792e-09	0.92759	0.000197115
0.92359	-5.3475e-09	0.92359	0.000197124
0.91958	-5.2243e-09	0.91958	0.000197134
0.91557	-5.6193e-09	0.91557	0.000197148
0.9116	-3.767e-09	0.9116	0.00019716
0.90756	-5.8076e-09	0.90756	0.000197173
0.90355	-6.0336e-09	0.90355	0.000197184
0.89955	-5.9558e-09	0.89955	0.000197197
0.89555	-6.5189e-09	0.89555	0.000197209
0.89154	-6.7275e-09	0.89154	0.000197221
0.88753	-6.9236e-09	0.88753	0.000197235
0.88353	-7.1099e-09	0.88353	0.000197253
0.87952	-7.4296e-09	0.87952	0.000197268
0.87552	-7.7049e-09	0.87552	0.000197284
0.87151	-7.9142e-09	0.87151	0.000197299
0.86751	-8.2863e-09	0.86751	0.000197315
0.8635	-8.568e-09	0.8635	0.000197333
0.85949	-8.8534e-09	0.85949	0.000197354
0.85549	-9.1813e-09	0.85549	0.000197374
0.85148	-9.5752e-09	0.85148	0.000197397
0.84748	-9.9605e-09	0.84748	0.000197417
0.84347	-1.03301e-08	0.84347	0.000197438
0.83947	-1.07469e-08	0.83947	0.000197461
0.83546	-1.10787e-08	0.83546	0.000197488
0.83146	-1.16452e-08	0.83146	0.000197515
0.82745	-1.19898e-08	0.82745	0.000197543
0.82345	-1.27706e-08	0.82345	0.000197571
0.81944	-1.33906e-08	0.81944	0.000197603
0.81547	-1.16618e-08	0.81547	0.000197643
0.81143	-1.42134e-08	0.81143	0.000197676
0.80742	-1.51474e-08	0.80742	0.000197711
0.80342	-1.6088e-08	0.80342	0.000197749
0.79941	-1.71488e-08	0.79941	0.000197789
0.79541	-1.81646e-08	0.79541	0.000197833
0.7914	-1.95424e-08	0.7914	0.000197879
0.7874	-2.10341e-08	0.7874	0.000197928
0.78339	-2.27268e-08	0.78339	0.000197981
0.77939	-2.46796e-08	0.77939	0.000198039
0.77538	-2.6933e-08	0.77538	0.0001981
0.77137	-2.95584e-08	0.77137	0.000198169
0.76737	-3.26839e-08	0.76737	0.00019824
0.7634	-3.63683e-08	0.7634	0.000198321
0.75939	-4.07694e-08	0.75939	0.000198407
0.75535	-4.60036e-08	0.75535	0.000198503
0.75135	-5.23029e-08	0.75135	0.00019861
0.74734	-5.96661e-08	0.74734	0.000198731
0.74337	-6.86659e-08	0.74337	0.000198863
0.73937	-7.4287e-08	0.73937	0.000199168
0.73536	-8.7786e-08	0.73536	0.00019933
0.73135	-1.01661e-07	0.73135	0.000199513
0.72735	-1.17235e-07	0.72735	0.000199717
0.72334	-1.3319e-07	0.72334	0.000200018
0.71934	-1.52092e-07	0.71934	0.000200267
0.71533	-1.71339e-07	0.71533	0.000200542
0.71133	-1.90942e-07	0.71133	0.000200846
0.70732	-2.10386e-07	0.70732	0.000201172
0.70331	-2.28759e-07	0.70331	0.00020152
0.69931	-2.45181e-07	0.69931	0.00020189
0.6953	-2.59028e-07	0.6953	0.000202271
0.6913	-2.69646e-07	0.6913	0.000202662
0.68729	-2.76494e-07	0.68729	0.000203057
0.68329	-2.7925e-07	0.68329	0.000203454
0.67928	-2.77736e-07	0.67928	0.000203845
0.67528	-2.72186e-07	0.67528	0.000204228
0.67127	-2.63174e-07	0.67127	0.000204598
0.66726	-2.5157e-07	0.66726	0.000204952
0.66326	-2.38698e-07	0.66326	0.000205288
0.65925	-2.25526e-07	0.65925	0.000205612
0.65525	-2.12235e-07	0.65525	0.000205919
0.65124	-2.00229e-07	0.65124	0.000206201
0.64724	-1.83853e-07	0.64724	0.000206518
0.64323	-1.75055e-07	0.64323	0.000206754
0.63923	-1.66789e-07	0.63923	0.000206966
0.63522	-1.59116e-07	0.63522	0.000207163
0.63121	-1.52453e-07	0.63121	0.000207334
0.62721	-1.46416e-07	0.62721	0.000207485
0.6232	-1.41061e-07	0.6232	0.000207614
0.6192	-1.36335e-07	0.6192	0.000207722
0.61519	-1.32265e-07	0.61519	0.000207813
0.61119	-1.28836e-07	0.61119	0.000207885
0.60718	-1.25925e-07	0.60718	0.000207945
0.60318	-1.23469e-07	0.60318	0.000207994
0.59917	-1.214e-07	0.59917	0.000208035
0.59517	-1.1955e-07	0.59517	0.00020807
0.59116	-1.1771e-07	0.59116	0.000208099
0.58715	-1.15712e-07	0.58715	0.000208123
0.58315	-1.13361e-07	0.58315	0.000208146
0.57914	-1.10466e-07	0.57914	0.000208164
0.57514	-1.06893e-07	0.57514	0.000208181
0.57113	-9.9898e-08	0.57113	0.0002082
0.56713	-9.4893e-08	0.56713	0.000208212
0.56312	-8.9377e-08	0.56312	0.000208227
0.55912	-8.4831e-08	0.55912	0.00020824
0.55511	-8.07402e-08	0.55511	0.00020825
0.55111	-8.00525e-08	0.55111	0.000208261
0.5471	-7.89884e-08	0.5471	0.000208272
0.54309	-7.82968e-08	0.54309	0.000208281
0.53909	-7.3784e-08	0.53909	0.000208292
0.53508	-7.4065e-08	0.53508	0.000208299
0.53108	-7.23544e-08	0.53108	0.000208308
0.52707	-6.6473e-08	0.52707	0.000208321
0.52307	-6.26658e-08	0.52307	0.000208326
0.51906	-6.09371e-08	0.51906	0.000208334
0.51506	-5.4312e-08	0.51506	0.000208347
0.51105	-5.39784e-08	0.51105	0.000208353
0.50704	-5.49843e-08	0.50704	0.000208358
0.50304	-5.51155e-08	0.50304	0.000208364
0.49903	-5.5147e-08	0.49903	0.00020837
0.49503	-5.53085e-08	0.49503	0.000208374
0.49102	-5.53409e-08	0.49102	0.00020838
0.48702	-5.58222e-08	0.48702	0.000208387
0.48301	-5.3841e-08	0.48301	0.000208392
0.47901	-5.48551e-08	0.47901	0.000208397
0.475	-5.52487e-08	0.475	0.000208406
0.47099	-5.4809e-08	0.47099	0.000208412
0.46699	-5.58881e-08	0.46699	0.000208416
0.46298	-5.76565e-08	0.46298	0.000208423
0.45898	-5.81246e-08	0.45898	0.000208426
0.45494	-5.86132e-08	0.45494	0.00020843
0.45094	-5.90575e-08	0.45094	0.000208437
0.44693	-5.94735e-08	0.44693	0.000208442
0.44296	-5.98935e-08	0.44296	0.000208447
0.43895	-5.8132e-08	0.43895	0.000208458
0.43494	-5.92017e-08	0.43494	0.000208462
0.43091	-6.09937e-08	0.43091	0.000208465
0.4269	-6.02194e-08	0.4269	0.00020847
0.4229	-6.18808e-08	0.4229	0.000208474
0.41892	-6.237e-08	0.41892	0.000208479
0.41492	-6.27642e-08	0.41492	0.000208483
0.41091	-6.30002e-08	0.41091	0.000208487
0.40691	-6.1267e-08	0.40691	0.000208493
0.4029	-6.3044e-08	0.4029	0.0002085
0.3989	-6.28884e-08	0.3989	0.000208505
0.39486	-6.45509e-08	0.39486	0.000208513
0.39085	-6.52224e-08	0.39085	0.000208516
0.38685	-6.53658e-08	0.38685	0.00020852
0.38287	-6.59087e-08	0.38287	0.000208524
0.37887	-6.3737e-08	0.37887	0.000208532
0.37486	-6.5724e-08	0.37486	0.000208536
0.37083	-6.55594e-08	0.37083	0.000208542
0.36685	-6.73803e-08	0.36685	0.000208547
0.36285	-6.78552e-08	0.36285	0.000208551
0.35884	-6.68376e-08	0.35884	0.000208556
0.35483	-6.86939e-08	0.35483	0.00020856
0.35083	-6.90889e-08	0.35083	0.000208565
0.34682	-6.96249e-08	0.34682	0.000208572
0.34282	-6.6841e-08	0.34282	0.00020858
0.33881	-6.9383e-08	0.33881	0.000208585
0.33481	-6.91985e-08	0.33481	0.000208588
0.3308	-6.7708e-08	0.3308	0.000208597
0.3268	-6.99918e-08	0.3268	0.000208602
0.32276	-7.21803e-08	0.32276	0.000208604
0.31875	-7.23992e-08	0.31875	0.000208608
0.31478	-6.9166e-08	0.31478	0.000208619
0.31077	-7.19285e-08	0.31077	0.000208624
0.30676	-7.46404e-08	0.30676	0.000208629
0.30275	-7.57254e-08	0.30275	0.000208636
0.29876	-7.1047e-08	0.29876	0.000208643
0.29474	-7.5737e-08	0.29474	0.000208647
0.29072	-7.7362e-08	0.29072	0.000208653
0.28671	-7.75632e-08	0.28671	0.000208657
0.28273	-7.3226e-08	0.28273	0.000208665
0.27873	-7.9576e-08	0.27873	0.000208668
0.27472	-8.1999e-08	0.27472	0.000208674
0.27071	-8.3934e-08	0.27071	0.000208678
0.26671	-8.3251e-08	0.26671	0.000208683
0.26271	-8.6984e-08	0.26271	0.000208687
0.2587	-8.9349e-08	0.2587	0.000208693
0.2547	-9.1508e-08	0.2547	0.0002087
0.25069	-9.3721e-08	0.25069	0.000208705
0.24669	-9.5879e-08	0.24669	0.000208712
0.24268	-9.8086e-08	0.24268	0.000208717
0.23867	-1.00236e-07	0.23867	0.000208726
0.23467	-1.02322e-07	0.23467	0.000208732
0.23066	-1.0422e-07	0.23066	0.000208741
0.22666	-1.06216e-07	0.22666	0.000208751
0.22265	-1.08034e-07	0.22265	0.000208756
0.21865	-1.09804e-07	0.21865	0.000208767
0.21464	-1.11033e-07	0.21464	0.000208776
0.21064	-1.12816e-07	0.21064	0.000208786
0.20663	-1.14237e-07	0.20663	0.000208796
0.20262	-1.15497e-07	0.20262	0.000208808
0.19862	-1.16538e-07	0.19862	0.000208819
0.19461	-1.17501e-07	0.19461	0.000208832
0.19061	-1.13081e-07	0.19061	0.000208846
0.1866	-1.17364e-07	0.1866	0.000208861
0.1826	-1.18543e-07	0.1826	0.000208875
0.17859	-1.19305e-07	0.17859	0.000208891
0.17459	-1.19745e-07	0.17459	0.000208906
0.17058	-1.20064e-07	0.17058	0.000208923
0.16657	-1.20317e-07	0.16657	0.000208939
0.16257	-1.20549e-07	0.16257	0.000208956
0.15856	-1.20763e-07	0.15856	0.000208975
0.15456	-1.20724e-07	0.15456	0.000208992
0.15055	-1.21087e-07	0.15055	0.000209014
0.14655	-1.21061e-07	0.14655	0.000209033
0.14254	-1.21471e-07	0.14254	0.000209049
0.13854	-1.21736e-07	0.13854	0.000209068
0.13453	-1.22081e-07	0.13453	0.000209085
0.13052	-1.22324e-07	0.13052	0.000209106
0.12652	-1.22983e-07	0.12652	0.000209123
0.12251	-1.23665e-07	0.12251	0.000209143
0.11851	-1.24163e-07	0.11851	0.000209161
0.1145	-1.18689e-07	0.1145	0.000209179
0.1105	-1.24263e-07	0.1105	0.000209196
0.10649	-1.25971e-07	0.10649	0.000209208
0.10249	-1.27854e-07	0.10249	0.000209221
0.09848	-1.29647e-07	0.09848	0.000209231
0.09448	-1.31433e-07	0.09448	0.000209242
0.09047	-1.33523e-07	0.09047	0.00020925
0.08646	-1.35752e-07	0.08646	0.000209257
0.08246	-1.38139e-07	0.08246	0.000209263
0.07845	-1.40884e-07	0.07845	0.000209265
0.07445	-1.43751e-07	0.07445	0.000209267
0.07044	-1.4699e-07	0.07044	0.000209265
0.06644	-1.50494e-07	0.06644	0.000209262
0.06243	-1.54454e-07	0.06243	0.000209258
0.05843	-1.58596e-07	0.05843	0.000209249
0.05442	-1.63317e-07	0.05442	0.000209239
0.05041	-1.68498e-07	0.05041	0.000209223
0.04641	-1.74198e-07	0.04641	0.000209206
0.0424	-1.80785e-07	0.0424	0.000209184
0.0384	-1.81133e-07	0.0384	0.000209157
0.03439	-1.92383e-07	0.03439	0.000209129
0.03039	-2.02898e-07	0.03039	0.000209099
0.02638	-2.1382e-07	0.02638	0.000209067
0.02238	-2.25025e-07	0.02238	0.000209029
0.01837	-2.36579e-07	0.01837	0.000208987
0.01436	-2.47082e-07	0.01436	0.000208943
0.01036	-2.53425e-07	0.01036	0.000208899
0.00635	-2.53074e-07	0.00635	0.00020886
0.00235	-2.48914e-07	0.00235	0.000208827
-0.00166	-2.46171e-07	-0.00166	0.000208808
-0.00566	-2.45085e-07	-0.00566	0.00020879
-0.00967	-2.4596e-07	-0.00967	0.000208774
-0.01367	-2.47953e-07	-0.01367	0.000208762
-0.01768	-2.51549e-07	-0.01768	0.000208753
-0.02169	-2.56709e-07	-0.02169	0.000208751
-0.02569	-2.6323e-07	-0.02569	0.000208751
-0.0297	-2.71257e-07	-0.0297	0.00020876
-0.0337	-2.8041e-07	-0.0337	0.000208765
-0.03771	-2.85953e-07	-0.03771	0.000208775
-0.04171	-3.00502e-07	-0.04171	0.000208783
-0.04572	-3.14964e-07	-0.04572	0.000208788
-0.04972	-3.30659e-07	-0.04972	0.000208795
-0.05373	-3.47709e-07	-0.05373	0.000208805
-0.05773	-3.66058e-07	-0.05773	0.000208813
-0.06174	-3.85877e-07	-0.06174	0.000208817
-0.06575	-4.07079e-07	-0.06575	0.000208828
-0.06975	-4.29524e-07	-0.06975	0.000208831
-0.07376	-4.53368e-07	-0.07376	0.000208835
-0.07776	-4.78407e-07	-0.07776	0.000208841
-0.08177	-5.04638e-07	-0.08177	0.000208846
-0.08577	-5.32306e-07	-0.08577	0.000208849
-0.08978	-5.61111e-07	-0.08978	0.000208851
-0.09378	-5.90942e-07	-0.09378	0.000208854
-0.09779	-6.22022e-07	-0.09779	0.000208859
-0.1018	-6.54177e-07	-0.1018	0.000208865
-0.1058	-6.87305e-07	-0.1058	0.000208873
-0.10981	-7.21699e-07	-0.10981	0.000208876
-0.11381	-7.54704e-07	-0.11381	0.000208878
-0.11782	-7.92265e-07	-0.11782	0.000208881
-0.12182	-8.29837e-07	-0.12182	0.000208888
-0.12583	-8.68952e-07	-0.12583	0.000208891
-0.12983	-9.1015e-07	-0.12983	0.000208896
-0.13384	-9.53607e-07	-0.13384	0.000208901
-0.13785	-9.8439e-07	-0.13785	0.000208907
-0.14185	-1.03201e-06	-0.14185	0.000208909
-0.14586	-1.07832e-06	-0.14586	0.000208914
-0.14986	-1.12605e-06	-0.14986	0.000208923
-0.15387	-1.17483e-06	-0.15387	0.000208925
-0.15787	-1.22363e-06	-0.15787	0.00020893
-0.16188	-1.27559e-06	-0.16188	0.000208934
-0.16588	-1.32744e-06	-0.16588	0.000208938
-0.16989	-1.37967e-06	-0.16989	0.000208943
-0.1739	-1.43447e-06	-0.1739	0.000208948
-0.1779	-1.49081e-06	-0.1779	0.000208952
-0.18191	-1.54682e-06	-0.18191	0.000208955
-0.18591	-1.60331e-06	-0.18591	0.000208962
-0.18992	-1.6632e-06	-0.18992	0.000208967
-0.19392	-1.72889e-06	-0.19392	0.000208971
-0.19793	-1.7935e-06	-0.19793	0.000208977
-0.20193	-1.85946e-06	-0.20193	0.000208983
-0.20594	-1.92612e-06	-0.20594	0.000208989
-0.20994	-1.99421e-06	-0.20994	0.000208993
-0.21395	-2.06402e-06	-0.21395	0.000208997
-0.21796	-2.13504e-06	-0.21796	0.000209001
-0.22196	-2.20306e-06	-0.22196	0.000209005
-0.22597	-2.2733e-06	-0.22597	0.000209008
-0.22997	-2.34689e-06	-0.22997	0.000209013
-0.23398	-2.42105e-06	-0.23398	0.000209021
-0.23798	-2.49404e-06	-0.23798	0.000209024
-0.24199	-2.56924e-06	-0.24199	0.00020903
-0.24599	-2.64482e-06	-0.24599	0.000209033
-0.25	-2.71159e-06	-0.25	0.00020904
-0.25	-2.67871e-06	-0.25	0.000209043
-0.24599	-2.56337e-06	-0.24599	0.000209043
-0.24199	-2.45886e-06	-0.24199	0.000209044
-0.23798	-2.35826e-06	-0.23798	0.000209045
-0.23398	-2.2718e-06	-0.23398	0.000209043
-0.22997	-2.18657e-06	-0.22997	0.000209042
-0.22597	-2.10324e-06	-0.22597	0.000209044
-0.22196	-2.02214e-06	-0.22196	0.000209041
-0.21796	-1.94465e-06	-0.21796	0.000209038
-0.21395	-1.87141e-06	-0.21395	0.000209036
-0.20994	-1.79612e-06	-0.20994	0.000209035
-0.20594	-1.72601e-06	-0.20594	0.000209034
-0.20193	-1.65783e-06	-0.20193	0.000209032
-0.19793	-1.59357e-06	-0.19793	0.000209029
-0.19392	-1.52458e-06	-0.19392	0.000209027
-0.18992	-1.4634e-06	-0.18992	0.000209028
-0.18591	-1.40414e-06	-0.18591	0.000209027
-0.18191	-1.34732e-06	-0.18191	0.000209028
-0.1779	-1.29099e-06	-0.1779	0.000209026
-0.1739	-1.23536e-06	-0.1739	0.000209025
-0.16989	-1.18348e-06	-0.16989	0.000209023
-0.16588	-1.13193e-06	-0.16588	0.000209021
-0.16188	-1.08191e-06	-0.16188	0.00020902
-0.15787	-1.03362e-06	-0.15787	0.00020902
-0.15387	-9.8621e-07	-0.15387	0.000209019
-0.14986	-9.4039e-07	-0.14986	0.000209017
-0.14586	-8.9659e-07	-0.14586	0.000209017
-0.14185	-8.5436e-07	-0.14185	0.000209017
-0.13785	-8.13432e-07	-0.13785	0.000209017
-0.13384	-7.74138e-07	-0.13384	0.000209018
-0.12983	-7.35265e-07	-0.12983	0.000209017
-0.12583	-6.97784e-07	-0.12583	0.000209017
-0.12182	-6.62042e-07	-0.12182	0.000209016
-0.11782	-6.27314e-07	-0.11782	0.000209019
-0.11381	-5.93428e-07	-0.11381	0.000209017
-0.10981	-5.60613e-07	-0.10981	0.000209015
-0.1058	-5.28808e-07	-0.1058	0.000209016
-0.1018	-4.97722e-07	-0.1018	0.000209018
-0.09779	-4.67727e-07	-0.09779	0.000209021
-0.09378	-4.38092e-07	-0.09378	0.00020902
-0.08978	-4.10572e-07	-0.08978	0.00020902
-0.08577	-3.8215e-07	-0.08577	0.000209021
-0.08177	-3.54951e-07	-0.08177	0.00020902
-0.07776	-3.28345e-07	-0.07776	0.000209022
-0.07376	-3.0251e-07	-0.07376	0.000209024
-0.06975	-2.77719e-07	-0.06975	0.000209026
-0.06575	-2.53601e-07	-0.06575	0.000209025
-0.06174	-2.3004e-07	-0.06174	0.000209026
-0.05773	-2.07152e-07	-0.05773	0.000209027
-0.05373	-1.84945e-07	-0.05373	0.000209026
-0.04972	-1.63348e-07	-0.04972	0.00020903
-0.04572	-1.42453e-07	-0.04572	0.000209032
-0.04171	-1.22143e-07	-0.04171	0.000209032
-0.0377	-1.02548e-07	-0.0377	0.000209035
-0.03369	-8.3575e-08	-0.03369	0.000209036
-0.02969	-6.73206e-08	-0.02969	0.000209037
-0.02568	-4.81867e-08	-0.02568	0.000209035
-0.02168	-3.09348e-08	-0.02168	0.000209036
-0.01767	-1.45336e-08	-0.01767	0.000209038
-0.01366	-7.686e-10	-0.01366	0.00020904
-0.00965	1.56167e-08	-0.00965	0.000209044
-0.00566	3.03279e-08	-0.00566	0.000209044
-0.00166	4.41657e-08	-0.00166	0.000209047
0.00235	5.74261e-08	0.00235	0.000209047
0.00635	7.0049e-08	0.00635	0.000209051
0.01036	7.2145e-08	0.01036	0.000209054
0.01436	8.8579e-08	0.01436	0.000209056
0.01837	1.01311e-07	0.01837	0.000209053
0.02238	1.12741e-07	0.02238	0.000209054
0.02638	1.23242e-07	0.02638	0.000209056
0.03039	1.33547e-07	0.03039	0.000209058
0.03439	1.43619e-07	0.03439	0.000209059
0.0384	1.53847e-07	0.0384	0.000209057
0.0424	1.64204e-07	0.0424	0.000209057
0.04641	1.74507e-07	0.04641	0.000209059
0.05041	1.84491e-07	0.05041	0.000209061
0.05442	1.93966e-07	0.05442	0.000209062
0.05843	1.98562e-07	0.05843	0.000209069
0.06243	2.07855e-07	0.06243	0.000209069
0.06644	2.15781e-07	0.06644	0.000209071
0.07044	2.22417e-07	0.07044	0.000209079
0.07445	2.29161e-07	0.07445	0.000209084
0.07845	2.35381e-07	0.07845	0.000209091
0.08246	2.4124e-07	0.08246	0.000209105
0.08646	2.46994e-07	0.08646	0.000209118
0.09047	2.52303e-07	0.09047	0.000209132
0.09448	2.57643e-07	0.09448	0.00020915
0.09848	2.62585e-07	0.09848	0.000209174
0.10249	2.67232e-07	0.10249	0.000209198
0.10649	2.7106e-07	0.10649	0.000209221
0.1105	2.74776e-07	0.1105	0.000209253
0.1145	2.77598e-07	0.1145	0.000209286
0.11851	2.79626e-07	0.11851	0.000209321
0.12251	2.80604e-07	0.12251	0.000209357
0.12652	2.80385e-07	0.12652	0.000209394
0.13052	2.79464e-07	0.13052	0.000209431
0.13453	2.72767e-07	0.13453	0.000209463
0.13854	2.71479e-07	0.13854	0.000209491
0.14254	2.68481e-07	0.14254	0.000209517
0.14655	2.65626e-07	0.14655	0.000209546
0.15055	2.62035e-07	0.15055	0.000209575
0.15456	2.58011e-07	0.15456	0.000209597
0.15856	2.53877e-07	0.15856	0.000209616
0.16257	2.49605e-07	0.16257	0.000209631
0.16657	2.45144e-07	0.16657	0.000209644
0.17058	2.40814e-07	0.17058	0.000209653
0.17459	2.36563e-07	0.17459	0.000209656
0.17859	2.32213e-07	0.17859	0.000209657
0.1826	2.28529e-07	0.1826	0.000209653
0.1866	2.25075e-07	0.1866	0.000209648
0.19061	2.21838e-07	0.19061	0.00020964
0.19461	2.19063e-07	0.19461	0.000209629
0.19862	2.1617e-07	0.19862	0.000209618
0.20262	2.13952e-07	0.20262	0.000209604
0.20663	2.11911e-07	0.20663	0.000209589
0.21064	2.05773e-07	0.21064	0.00020957
0.21464	2.06068e-07	0.21464	0.000209553
0.21865	2.0505e-07	0.21865	0.000209536
0.22265	2.03675e-07	0.22265	0.000209519
0.22666	2.02542e-07	0.22666	0.000209502
0.23066	2.01207e-07	0.23066	0.000209484
0.23467	1.9975e-07	0.23467	0.000209466
0.23867	1.98621e-07	0.23867	0.000209447
0.24268	1.97427e-07	0.24268	0.00020943
0.24669	1.96061e-07	0.24669	0.000209413
0.25069	1.94857e-07	0.25069	0.000209394
0.2547	1.93567e-07	0.2547	0.000209378
0.2587	1.92222e-07	0.2587	0.000209357
0.26271	1.90805e-07	0.26271	0.000209339
0.26671	1.89374e-07	0.26671	0.00020932
0.27072	1.87928e-07	0.27072	0.000209305
0.27472	1.86332e-07	0.27472	0.000209289
0.27873	1.84697e-07	0.27873	0.000209273
0.28273	1.82984e-07	0.28273	0.000209257
0.28674	1.78034e-07	0.28674	0.000209238
0.29075	1.77635e-07	0.29075	0.000209225
0.29475	1.75989e-07	0.29475	0.000209211
0.29876	1.7433e-07	0.29876	0.000209196
0.30276	1.72391e-07	0.30276	0.000209185
0.30677	1.70364e-07	0.30677	0.000209171
0.31077	1.68302e-07	0.31077	0.000209156
0.31478	1.66221e-07	0.31478	0.000209145
0.31878	1.6402e-07	0.31878	0.000209133
0.32279	1.61874e-07	0.32279	0.000209119
0.3268	1.59658e-07	0.3268	0.000209109
0.3308	1.57419e-07	0.3308	0.000209098
0.33481	1.55349e-07	0.33481	0.000209087
0.33881	1.5321e-07	0.33881	0.000209077
0.34282	1.50901e-07	0.34282	0.00020907
0.34682	1.4889e-07	0.34682	0.000209061
0.35083	1.46773e-07	0.35083	0.000209052
0.35483	1.44691e-07	0.35483	0.000209041
0.35884	1.42742e-07	0.35884	0.000209032
0.36285	1.38739e-07	0.36285	0.000209024
0.36685	1.37913e-07	0.36685	0.000209016
0.37086	1.36274e-07	0.37086	0.00020901
0.37486	1.34585e-07	0.37486	0.000209002
0.37887	1.3289e-07	0.37887	0.000208994
0.38287	1.31122e-07	0.38287	0.000208987
0.38688	1.29489e-07	0.38688	0.00020898
0.39088	1.27839e-07	0.39088	0.000208973
0.39489	1.26192e-07	0.39489	0.000208967
0.3989	1.24755e-07	0.3989	0.000208961
0.4029	1.23369e-07	0.4029	0.000208955
0.40691	1.21965e-07	0.40691	0.000208945
0.41091	1.20533e-07	0.41091	0.00020894
0.41492	1.19122e-07	0.41492	0.000208933
0.41892	1.17807e-07	0.41892	0.000208928
0.42293	1.16505e-07	0.42293	0.00020892
0.42693	1.15215e-07	0.42693	0.000208913
0.43094	1.13962e-07	0.43094	0.000208909
0.43494	1.12826e-07	0.43494	0.000208904
0.43895	1.09468e-07	0.43895	0.000208896
0.44296	1.09792e-07	0.44296	0.000208888
0.44696	1.08851e-07	0.44696	0.000208883
0.45097	1.07752e-07	0.45097	0.000208877
0.45497	1.0679e-07	0.45497	0.000208873
0.45898	1.05785e-07	0.45898	0.000208867
0.46298	1.04783e-07	0.46298	0.000208862
0.46699	1.03825e-07	0.46699	0.000208859
0.47099	1.0287e-07	0.47099	0.000208853
0.475	1.01867e-07	0.475	0.000208848
0.47901	1.01016e-07	0.47901	0.000208844
0.48301	1.00095e-07	0.48301	0.00020884
0.48702	9.9175e-08	0.48702	0.000208833
0.49102	9.8353e-08	0.49102	0.000208828
0.49503	9.6393e-08	0.49503	0.000208823
0.49903	9.6266e-08	0.49903	0.000208818
0.50304	9.5472e-08	0.50304	0.000208811
0.50704	9.4703e-08	0.50704	0.000208807
0.51105	9.39e-08	0.51105	0.000208803
0.51506	9.3141e-08	0.51506	0.000208799
0.51906	9.2448e-08	0.51906	0.000208793
0.52307	9.1704e-08	0.52307	0.000208788
0.52707	9.0926e-08	0.52707	0.000208785
0.53108	9.0192e-08	0.53108	0.000208781
0.53508	8.9478e-08	0.53508	0.000208776
0.53909	8.8749e-08	0.53909	0.00020877
0.54309	8.8133e-08	0.54309	0.000208763
0.5471	8.7442e-08	0.5471	0.000208761
0.55111	8.6762e-08	0.55111	0.000208756
0.55511	8.6146e-08	0.55511	0.000208752
0.55912	8.5526e-08	0.55912	0.000208747
0.56312	8.4885e-08	0.56312	0.000208743
0.56713	8.4255e-08	0.56713	0.000208738
0.57113	8.0907e-08	0.57113	0.00020873
0.57514	8.0937e-08	0.57514	0.000208725
0.57914	8.16619e-08	0.57914	0.000208721
0.58315	8.11815e-08	0.58315	0.000208714
0.58716	8.06584e-08	0.58716	0.000208709
0.59116	7.7578e-08	0.59116	0.000208704
0.59517	7.8047e-08	0.59517	0.000208698
0.59917	7.6387e-08	0.59917	0.000208694
0.60318	7.74031e-08	0.60318	0.00020869
0.60718	7.4407e-08	0.60718	0.000208683
0.61119	7.4953e-08	0.61119	0.000208678
0.61519	7.3885e-08	0.61519	0.000208672
0.6192	7.47252e-08	0.6192	0.000208666
0.6232	7.43558e-08	0.6232	0.000208662
0.62721	7.39661e-08	0.62721	0.000208658
0.63122	7.36001e-08	0.63122	0.000208652
0.63522	7.0519e-08	0.63522	0.000208644
0.63923	7.131e-08	0.63923	0.000208638
0.64323	7.03733e-08	0.64323	0.000208636
0.64724	6.97752e-08	0.64724	0.000208629
0.65125	6.8069e-08	0.65125	0.00020862
0.65528	6.82098e-08	0.65528	0.000208614
0.65928	6.6505e-08	0.65928	0.000208603
0.66326	6.68091e-08	0.66326	0.000208597
0.66726	6.79346e-08	0.66726	0.000208589
0.67127	6.77781e-08	0.67127	0.000208583
0.67531	6.76237e-08	0.67531	0.000208575
0.67931	6.4546e-08	0.67931	0.000208564
0.68332	6.49479e-08	0.68332	0.000208557
0.68729	6.3264e-08	0.68729	0.000208545
0.6913	6.36527e-08	0.6913	0.000208536
0.69531	6.51803e-08	0.69531	0.000208527
0.69934	6.51792e-08	0.69934	0.000208519
0.70335	6.53379e-08	0.70335	0.000208508
0.70735	6.53871e-08	0.70735	0.000208498
0.71136	6.1989e-08	0.71136	0.000208482
0.71533	6.28114e-08	0.71533	0.00020847
0.71934	6.1044e-08	0.71934	0.000208453
0.72338	6.21992e-08	0.72338	0.00020844
0.72735	6.455e-08	0.72735	0.000208429
0.73135	6.50177e-08	0.73135	0.000208415
0.73537	6.32664e-08	0.73537	0.000208398
0.7394	6.58663e-08	0.7394	0.000208381
0.74341	6.63239e-08	0.74341	0.000208361
0.74741	6.2001e-08	0.74741	0.000208334
0.75142	6.5345e-08	0.75142	0.000208314
0.75539	6.47137e-08	0.75539	0.000208293
0.7594	6.81482e-08	0.7594	0.000208272
0.76343	6.91722e-08	0.76343	0.000208249
0.76744	7.01869e-08	0.76744	0.000208224
0.77145	6.4737e-08	0.77145	0.000208183
0.77542	6.925e-08	0.77542	0.00020816
0.77946	7.0753e-08	0.77946	0.000208133
0.78346	6.9184e-08	0.78346	0.000208101
0.78743	7.2812e-08	0.78743	0.000208073
0.79144	7.4314e-08	0.79144	0.000208041
0.79544	7.577e-08	0.79544	0.000208007
0.79945	7.7194e-08	0.79945	0.000207975
0.80345	7.8602e-08	0.80345	0.000207939
0.80746	8.0073e-08	0.80746	0.0002079
0.81146	8.1571e-08	0.81146	0.000207862
0.81547	8.3099e-08	0.81547	0.000207823
0.81948	8.4654e-08	0.81948	0.000207782
0.82348	8.6095e-08	0.82348	0.000207741
0.82749	8.7757e-08	0.82749	0.000207696
0.83149	8.9391e-08	0.83149	0.000207651
0.8355	9.1062e-08	0.8355	0.000207604
0.8395	9.289e-08	0.8395	0.000207556
0.84351	9.4619e-08	0.84351	0.000207507
0.84753	9.6552e-08	0.84753	0.000207456
0.85152	9.8469e-08	0.85152	0.000207403
0.85553	1.00767e-07	0.85553	0.00020735
0.85953	1.031e-07	0.85953	0.000207293
0.86354	1.05541e-07	0.86354	0.000207234
0.86754	1.08196e-07	0.86754	0.000207174
0.87155	1.11107e-07	0.87155	0.00020711
0.87555	1.14191e-07	0.87555	0.000207043
0.87956	1.13907e-07	0.87956	0.00020696
0.88356	1.19353e-07	0.88356	0.00020689
0.88757	1.2334e-07	0.88757	0.000206816
0.89158	1.27418e-07	0.89158	0.000206735
0.89558	1.31575e-07	0.89558	0.000206649
0.89959	1.35778e-07	0.89959	0.00020656
0.90359	1.39913e-07	0.90359	0.000206467
0.9076	1.44031e-07	0.9076	0.000206366
0.9116	1.47976e-07	0.9116	0.000206262
0.91561	1.51752e-07	0.91561	0.000206153
0.91961	1.55036e-07	0.91961	0.000206038
0.92362	1.57012e-07	0.92362	0.000205918
0.92762	1.59965e-07	0.92762	0.000205796
0.93163	1.62593e-07	0.93163	0.000205668
0.93564	1.64646e-07	0.93564	0.000205537
0.93964	1.66174e-07	0.93964	0.000205401
0.94365	1.67315e-07	0.94365	0.00020526
0.94765	1.67932e-07	0.94765	0.00020512
0.95166	1.68139e-07	0.95166	0.000204975
0.95566	1.62546e-07	0.95566	0.000204793
0.95967	1.63346e-07	0.95967	0.00020465
0.96367	1.62878e-07	0.96367	0.000204507
0.96768	1.61794e-07	0.96768	0.000204359
0.97169	1.6068e-07	0.97169	0.000204211
0.97569	1.58978e-07	0.97569	0.000204063
0.9797	1.57262e-07	0.9797	0.000203914
0.9837	1.5527e-07	0.9837	0.000203766
0.98771	1.53075e-07	0.98771	0.000203618
0.99171	1.50784e-07	0.99171	0.000203474
0.99572	1.4841e-07	0.99572	0.000203328
0.99972	1.45932e-07	0.99972	0.000203185
1.00373	1.43276e-07	1.00373	0.000203041
1.00773	1.40892e-07	1.00773	0.000202904
1.01174	1.38463e-07	1.01174	0.000202765
1.01575	1.36041e-07	1.01575	0.000202628
1.01975	1.33707e-07	1.01975	0.000202494
1.02376	1.31358e-07	1.02376	0.000202362
1.02776	1.29099e-07	1.02776	0.000202233
1.03177	1.23196e-07	1.03177	0.000202075
1.03577	1.22112e-07	1.03577	0.000201953
1.03978	1.2029e-07	1.03978	0.000201831
1.04378	1.18664e-07	1.04378	0.000201711
1.04779	1.1702e-07	1.04779	0.000201593
1.0518	1.15393e-07	1.0518	0.000201477
1.0558	1.13623e-07	1.0558	0.000201361
1.05981	1.12202e-07	1.05981	0.000201247
1.06381	1.10728e-07	1.06381	0.000201135
1.06782	1.09312e-07	1.06782	0.000201023
1.07182	1.07941e-07	1.07182	0.00020091
1.07583	1.06375e-07	1.07583	0.0002008
1.07983	1.05227e-07	1.07983	0.000200691
1.08384	1.03996e-07	1.08384	0.000200584
1.08785	1.0283e-07	1.08785	0.00020048
1.09185	1.0153e-07	1.09185	0.000200372
1.09586	1.00558e-07	1.09586	0.000200265
1.09986	9.9483e-08	1.09986	0.00020016
1.10387	9.8482e-08	1.10387	0.000200057
1.10787	8.6486e-08	1.10787	0.000199825
1.11188	8.7478e-08	1.11188	0.000199735
1.11588	8.7304e-08	1.11588	0.000199645
1.11989	8.7112e-08	1.11989	0.000199554
1.1239	8.6875e-08	1.1239	0.000199464
1.1279	8.6668e-08	1.1279	0.000199372
1.13191	8.6459e-08	1.13191	0.00019928
1.13591	8.6187e-08	1.13591	0.000199187
1.13992	8.5965e-08	1.13992	0.000199094
1.14392	8.5562e-08	1.14392	0.000198999
1.14793	8.5437e-08	1.14793	0.000198906
1.15193	8.5195e-08	1.15193	0.000198814
1.15594	8.4995e-08	1.15594	0.000198721
1.15994	7.5659e-08	1.15994	0.000198498
1.16395	7.7097e-08	1.16395	0.000198415
1.16796	7.7382e-08	1.16796	0.00019833
1.17196	7.7586e-08	1.17196	0.000198242
1.17597	7.7882e-08	1.17597	0.000198157
1.17997	7.8087e-08	1.17997	0.000198068
1.18398	7.8334e-08	1.18398	0.00019798
1.18798	7.8548e-08	1.18798	0.000197892
1.19199	7.8766e-08	1.19199	0.0001978
1.19599	7.892e-08	1.19599	0.000197709

## Sheet: Figure 2d
Pd						Pd4Ag
X	Y	dX	dY			X	Y	dX	dY
25	10.295	15	3.495			25	41.67	15	8.33
80	8.68	30	0.31			80	25.515	30	2.865
200	0.73	50	0.59			200	3.885	50	0.485

## Sheet: Figure 3a
E	FE-Pd-K2HPO4/KH2PO4	E	FE-Pd4Ag-K2HPO4/KH2PO4	E	FE-Pd-KHCO3	E	FE-Pd4Ag-KHCO3
-0.05374	16.3166	-0.04701	45.5961	-0.00512	35.8688	-0.00378	89.1385
-0.12248	17.618	-0.09843	88.7079	-0.07601	46.9063	-0.09218	94.6284
-0.19989	58.4433	-0.15697	95.3828	-0.15257	75.5404	-0.14401	93.4618
-0.2895	95.6086	-0.22082	93.94	-0.23716	80.5768	-0.18801	90.3182
-0.38376	48.447	-0.24319	90.12	-0.32635	97.5362	-0.23711	84.3257
-0.47414	7.22349	-0.31793	86.94	-0.4233	42.4726	-0.30645	79.3253
--	--	-0.38181	84.263			-0.38413	75.6281

## Sheet: Figure 3b
E	j-Pd-K2HPO4/KH2PO4	E	j-Pd4Ag-K2HPO4/KH2PO4	E	j-Pd-KHCO3	E	j-Pd4Ag-KHCO3
-0.05374	0.02284	-0.04701	0.22465	-0.00512	0.07568	-0.00378	0.19922
-0.12248	0.0444	-0.09843	1.4007	-0.07601	0.05882	-0.09218	0.80926
-0.19989	0.28871	-0.15697	2.66499	-0.15257	0.23735	-0.14401	1.68699
-0.2895	1.34999	-0.22082	3.57911	-0.23716	0.94758	-0.18801	2.48375
-0.38376	0.96894	-0.24319	4.99625	-0.32635	1.89019	-0.23711	3.54674
--	--	-0.31793	5.43401	-0.4233	0.94119	-0.30645	4.45816
--	--	-0.38181	6.23546	--	--	-0.38413	6.22903

## Sheet: Figure 3c
E	j-Pd-K2HPO4/KH2PO4	E	j-Pd4Ag-K2HPO4/KH2PO4	E	j-Pd-KHCO3	E	j-Pd4Ag-KHCO3
-0.05374	0.11716	-0.04701	0.26805	-0.00512	0.13532	-0.00378	0.02428
-0.12248	0.2076	-0.09843	0.1783	-0.07601	0.06658	-0.09218	0.04594
-0.19989	0.20529	-0.15697	0.12901	-0.15257	0.07685	-0.14401	0.11801
-0.2895	0.06201	-0.22082	0.23089	-0.23716	0.22842	-0.18801	0.26625
-0.38376	1.03106	-0.24319	0.54775	-0.32635	0.04775	-0.23711	0.65926
-0.47414	--	-0.31793	0.81629	-0.4233	1.27481	-0.30645	1.16194
--	--	-0.38181	1.16454	--	--	-0.38413	2.00737

## Sheet: Figure 3d
VG	ISD-HClO4-10 mV/s	VG	ISD-HClO4-80 mV/s	VG	ISD-KHCO3-10 mV/s	VG	ISD-KHCO3-80 mV/s
0.5	0.00238	0.5	0.00233	0.50003	0.00947	0.50003	0.01247
0.499	0.00239	0.48404	0.0023	0.49903	0.00923	0.49203	0.01211
0.498	0.00237	0.46809	0.00226	0.49803	0.00903	0.48403	0.0118
0.497	0.00236	0.45213	0.00222	0.49703	0.00885	0.47603	0.01152
0.496	0.00237	0.43617	0.00218	0.49603	0.00869	0.46803	0.01125
0.495	0.00236	0.42021	0.00216	0.49503	0.00853	0.46003	0.01099
0.494	0.00235	0.40426	0.00213	0.49403	0.00839	0.45203	0.01072
0.493	0.00235	0.3883	0.00211	0.49303	0.00825	0.44403	0.0105
0.492	0.00235	0.37234	0.00209	0.49203	0.00813	0.43603	0.01027
0.491	0.00234	0.35638	0.00205	0.49103	0.00802	0.42803	0.01005
0.49	0.00233	0.34043	0.00204	0.49003	0.00791	0.42003	0.00982
0.489	0.00233	0.32447	0.00202	0.48903	0.00782	0.41203	0.00959
0.488	0.00234	0.30851	0.002	0.48803	0.00773	0.40403	0.00935
0.487	0.00233	0.29255	0.00198	0.48703	0.00764	0.39603	0.00914
0.486	0.00234	0.2766	0.00198	0.48603	0.00756	0.38803	0.00892
0.485	0.00233	0.26064	0.00197	0.48503	0.00749	0.38003	0.00871
0.484	0.00232	0.24468	0.00198	0.48403	0.00742	0.37203	0.00848
0.483	0.00232	0.22872	0.00198	0.48303	0.00735	0.36403	0.00827
0.482	0.00232	0.21277	0.002	0.48203	0.00728	0.35603	0.00805
0.481	0.00233	0.19681	0.00199	0.48103	0.00721	0.34803	0.00781
0.48	0.00233	0.18085	0.00182	0.48003	0.00714	0.34003	0.0076
0.479	0.00233	0.16489	0.0017	0.47903	0.00708	0.33203	0.00739
0.478	0.00234	0.14894	0.00152	0.47803	0.00702	0.32403	0.00718
0.477	0.00233	0.13298	0.00128	0.47703	0.00696	0.31603	0.00696
0.476	0.00233	0.11702	0.000819186	0.47603	0.00691	0.30803	0.00675
0.475	0.00233	0.10106	0.000611646	0.47503	0.00685	0.30003	0.00649
0.474	0.00233	0.08511	0.000367722	0.47403	0.0068	0.29203	0.00628
0.473	0.00233	0.06915	0.000107875	0.47303	0.00675	0.28403	0.00608
0.472	0.00234	0.05319	-1.11022e-16	0.47203	0.0067	0.27603	0.00589
0.471	0.00233	0.03723	9.77546e-06	0.47103	0.00666	0.26803	0.00569
0.47	0.00234	0.02128	0.000196549	0.47003	0.00662	0.26003	0.00551
0.469	0.00234	0.00532	0.000738715	0.46903	0.00655	0.25203	0.00534
0.468	0.00233	-0.01064	0.00164	0.46803	0.00648	0.24403	0.00517
0.467	0.00234	-0.0266	0.00297	0.46703	0.00642	0.23603	0.00501
0.466	0.00234	-0.04255	0.00464	0.46603	0.00637	0.22803	0.00486
0.465	0.00233	-0.05851	0.00659	0.46503	0.00631	0.22003	0.0047
0.464	0.00233	-0.07447	0.00896	0.46403	0.00626	0.21203	0.00456
0.463	0.00233	-0.09043	0.0119	0.46303	0.00621	0.20403	0.00441
0.462	0.00232	-0.10638	0.01537	0.46203	0.00616	0.19603	0.00427
0.461	0.00232	-0.12234	0.01915	0.46103	0.00611	0.18803	0.00413
0.46	0.00233	-0.1383	0.02242	0.46003	0.00607	0.18003	0.00399
0.459	0.00234	-0.15426	0.02524	0.45903	0.00603	0.17203	0.00386
0.458	0.00233	-0.17021	0.02801	0.45803	0.00598	0.16403	0.00375
0.457	0.00233	-0.18617	0.03027	0.45703	0.00595	0.15603	0.00365
0.456	0.00234	-0.20213	0.03201	0.45603	0.00591	0.14803	0.00356
0.455	0.00234	-0.21809	0.03318	0.45503	0.00587	0.14003	0.00349
0.454	0.00233	-0.23404	0.0337	0.45403	0.00584	0.13203	0.00344
0.453	0.00234	-0.25	0.03394	0.45303	0.0058	0.12403	0.00338
0.452	0.00235	-0.25	0.03403	0.45203	0.00577	0.11603	0.00334
0.451	0.00235	-0.23404	0.03408	0.45103	0.00574	0.10803	0.0033
0.45	0.00235	-0.21809	0.03406	0.45003	0.00571	0.10003	0.00326
0.449	0.00235	-0.20213	0.03398	0.44903	0.00568	0.09203	0.00322
0.448	0.00235	-0.18617	0.03386	0.44803	0.00565	0.08403	0.00318
0.447	0.00236	-0.17021	0.03372	0.44703	0.00562	0.07603	0.00314
0.446	0.00235	-0.15426	0.03356	0.44603	0.0056	0.06803	0.00309
0.445	0.00236	-0.1383	0.03321	0.44503	0.00557	0.06003	0.00301
0.444	0.00236	-0.12234	0.03308	0.44403	0.00555	0.05203	0.00293
0.443	0.00236	-0.10638	0.03292	0.44303	0.00552	0.04403	0.00283
0.442	0.00236	-0.09043	0.03274	0.44203	0.0055	0.03603	0.00272
0.441	0.00236	-0.07447	0.03256	0.44103	0.00547	0.02803	0.00258
0.44	0.00236	-0.05851	0.03236	0.44003	0.00545	0.02003	0.00244
0.439	0.00237	-0.04255	0.03166	0.43903	0.00543	0.01203	0.00229
0.438	0.00238	-0.0266	0.03151	0.43803	0.0054	0.00403	0.00213
0.437	0.00238	-0.01064	0.031	0.43703	0.00538	-0.00397	0.00191
0.436	0.00238	0.00532	0.0308	0.43603	0.00536	-0.01197	0.00174
0.435	0.00238	0.02128	0.03052	0.43503	0.00534	-0.01997	0.00156
0.434	0.00238	0.03723	0.03019	0.43403	0.00532	-0.02797	0.0014
0.433	0.00238	0.05319	0.02936	0.43303	0.00531	-0.03597	0.00123
0.432	0.00238	0.06915	0.02893	0.43203	0.00529	-0.04397	0.00106
0.431	0.00237	0.08511	0.0286	0.43103	0.00527	-0.05197	0.000913491
0.43	0.00238	0.10106	0.02832	0.43003	0.00526	-0.05997	0.000781163
0.429	0.00238	0.11702	0.02809	0.42903	0.00524	-0.06797	0.000653961
0.428	0.00238	0.13298	0.02774	0.42803	0.00523	-0.07597	0.000546686
0.427	0.00238	0.14894	0.02715	0.42703	0.00521	-0.08397	0.000428197
0.426	0.00238	0.16489	0.02505	0.42603	0.0052	-0.09197	0.000334514
0.425	0.00238	0.18085	0.02261	0.42503	0.00519	-0.09997	0.000263583
0.424	0.00238	0.19681	0.02123	0.42403	0.00517	-0.10797	0.000197629
0.423	0.00239	0.21277	0.01959	0.42303	0.00516	-0.11597	0.000146369
0.422	0.00239	0.22872	0.01774	0.42203	0.00515	-0.12397	0.000106675
0.421	0.00239	0.24468	0.01565	0.42103	0.00514	-0.13197	5.90316e-05
0.42	0.00239	0.26064	0.01284	0.42003	0.00513	-0.13997	1.90276e-05
0.419	0.0024	0.2766	0.01074	0.41903	0.00511	-0.14797	7.58981e-06
0.418	0.00241	0.29255	0.00879	0.41803	0.0051	-0.15597	-6.59384e-06
0.417	0.00241	0.30851	0.00716	0.41703	0.00509	-0.16397	4.44089e-16
0.416	0.0024	0.32447	0.00552	0.41603	0.00508	-0.17197	1.03662e-05
0.415	0.0024	0.34043	0.00387	0.41503	0.00507	-0.17997	3.08277e-05
0.414	0.00241	0.35638	0.00236	0.41403	0.00506	-0.18797	7.44847e-05
0.413	0.00241	0.37234	0.00119	0.41303	0.00505	-0.19597	0.000128424
0.412	0.00241	0.3883	0.000480409	0.41203	0.00504	-0.20397	0.000192467
0.411	0.00242	0.40426	0.000337417	0.41103	0.00503	-0.21197	0.000265048
0.41	0.00242	0.42021	0.000546275	0.41003	0.00502	-0.21997	0.000362116
0.409	0.00241	0.43617	0.000771968	0.40903	0.00501	-0.22797	0.000474336
0.408	0.00241	0.45213	0.000956528	0.40803	0.005	-0.23597	0.000584632
0.407	0.00241	0.46809	0.00109	0.40703	0.00499	-0.24397	0.00071242
0.406	0.00241	0.48405	0.00111	0.40603	0.00498	-0.25197	0.000848614
0.405	0.00241	--	--	0.40503	0.00498	-0.25997	0.000998317
0.404	0.00241	--	--	0.40403	0.00497	-0.26797	0.00115
0.403	0.00241	--	--	0.40303	0.00496	-0.27597	0.00132
0.402	0.00241	--	--	0.40203	0.00495	-0.28397	0.00149
0.401	0.00242	--	--	0.40103	0.00494	-0.29197	0.00168
0.4	0.00241	--	--	0.40003	0.00493	-0.29997	0.00188
0.399	0.00242	--	--	0.39903	0.00492	-0.30797	0.00213
0.398	0.00241	--	--	0.39803	0.00491	-0.31597	0.00234
0.397	0.00242	--	--	0.39703	0.0049	-0.32397	0.00256
0.396	0.00242	--	--	0.39603	0.0049	-0.33197	0.0028
0.395	0.00243	--	--	0.39503	0.00489	-0.33997	0.00303
0.394	0.00243	--	--	0.39403	0.00488	-0.34797	0.00325
0.393	0.00242	--	--	0.39303	0.00487	-0.35597	0.00349
0.392	0.00243	--	--	0.39203	0.00486	-0.36397	0.00372
0.391	0.00243	--	--	0.39103	0.00485	-0.37197	0.00392
0.39	0.00243	--	--	0.39003	0.00484	-0.37997	0.00414
0.389	0.00243	--	--	0.38903	0.00483	-0.38797	0.00439
0.388	0.00243	--	--	0.38803	0.00483	-0.39597	0.00465
0.387	0.00244	--	--	0.38703	0.00482	-0.40397	0.00491
0.386	0.00243	--	--	0.38603	0.00481	-0.41197	0.00519
0.385	0.00243	--	--	0.38503	0.0048	-0.41997	0.00549
0.384	0.00243	--	--	0.38403	0.00479	-0.42797	0.0058
0.383	0.00244	--	--	0.38303	0.00478	-0.43597	0.00614
0.382	0.00244	--	--	0.38203	0.00477	-0.44397	0.00649
0.381	0.00245	--	--	0.38103	0.00476	-0.45197	0.00686
0.38	0.00245	--	--	0.38003	0.00475	-0.45997	0.00735
0.379	0.00244	--	--	0.37903	0.00475	-0.46797	0.00778
0.378	0.00245	--	--	0.37803	0.00474	-0.47597	0.00822
0.377	0.00245	--	--	0.37703	0.00473	-0.48397	0.00866
0.376	0.00245	--	--	0.37603	0.00472	-0.49197	0.00913
0.375	0.00245	--	--	0.37503	0.00471	-0.49997	0.00959
0.374	0.00245	--	--	0.37403	0.0047	-0.49997	0.01005
0.373	0.00246	--	--	0.37303	0.00469	-0.49197	0.01048
0.372	0.00245	--	--	0.37203	0.00468	-0.48397	0.01086
0.371	0.00246	--	--	0.37103	0.00467	-0.47597	0.01117
0.37	0.00246	--	--	0.37003	0.00466	-0.46797	0.01147
0.369	0.00247	--	--	0.36903	0.00465	-0.45997	0.01172
0.368	0.00247	--	--	0.36803	0.00464	-0.45197	0.01193
0.367	0.00247	--	--	0.36703	0.00464	-0.44397	0.01215
0.366	0.00247	--	--	0.36603	0.00463	-0.43597	0.01234
0.365	0.00248	--	--	0.36503	0.00462	-0.42797	0.01253
0.364	0.00248	--	--	0.36403	0.00461	-0.41997	0.0127
0.363	0.00249	--	--	0.36303	0.0046	-0.41197	0.01286
0.362	0.00249	--	--	0.36203	0.00459	-0.40397	0.01301
0.361	0.00249	--	--	0.36103	0.00458	-0.39597	0.01321
0.36	0.0025	--	--	0.36003	0.00457	-0.38797	0.01336
0.359	0.0025	--	--	0.35903	0.00456	-0.37997	0.01365
0.358	0.0025	--	--	0.35803	0.00455	-0.37197	0.01378
0.357	0.00249	--	--	0.35703	0.00454	-0.36397	0.01404
0.356	0.0025	--	--	0.35603	0.00453	-0.35597	0.01417
0.355	0.0025	--	--	0.35503	0.00452	-0.34797	0.01429
0.354	0.0025	--	--	0.35403	0.00451	-0.33997	0.0144
0.353	0.0025	--	--	0.35303	0.0045	-0.33197	0.01463
0.352	0.0025	--	--	0.35203	0.00449	-0.32397	0.01473
0.351	0.0025	--	--	0.35103	0.00448	-0.31597	0.01484
0.35	0.00251	--	--	0.35003	0.00447	-0.30797	0.01504
0.349	0.00251	--	--	0.34903	0.00446	-0.29997	0.01522
0.348	0.0025	--	--	0.34803	0.00446	-0.29197	0.01541
0.347	0.00251	--	--	0.34703	0.00445	-0.28397	0.01558
0.346	0.00251	--	--	0.34603	0.00444	-0.27597	0.01566
0.345	0.0025	--	--	0.34503	0.00443	-0.26797	0.01581
0.344	0.00251	--	--	0.34403	0.00442	-0.25997	0.01595
0.343	0.00251	--	--	0.34303	0.00441	-0.25197	0.0161
0.342	0.00252	--	--	0.34203	0.0044	-0.24397	0.01617
0.341	0.00251	--	--	0.34103	0.00439	-0.23597	0.01625
0.34	0.0025	--	--	0.34003	0.00438	-0.22797	0.01633
0.339	0.00251	--	--	0.33903	0.00437	-0.21997	0.0164
0.338	0.00252	--	--	0.33803	0.00436	-0.21197	0.01648
0.337	0.00251	--	--	0.33703	0.00435	-0.20397	0.01655
0.336	0.00252	--	--	0.33603	0.00434	-0.19597	0.01663
0.335	0.00252	--	--	0.33503	0.00433	-0.18797	0.01672
0.334	0.00253	--	--	0.33403	0.00432	-0.17997	0.01678
0.333	0.00252	--	--	0.33303	0.00431	-0.17197	0.01687
0.332	0.00253	--	--	0.33203	0.0043	-0.16397	0.01693
0.331	0.00252	--	--	0.33103	0.0043	-0.15597	0.017
0.33	0.00253	--	--	0.33003	0.00429	-0.14797	0.01707
0.329	0.00252	--	--	0.32903	0.00428	-0.13997	0.01714
0.328	0.00252	--	--	0.32803	0.00427	-0.13197	0.0172
0.327	0.00253	--	--	0.32703	0.00426	-0.12397	0.01727
0.326	0.00253	--	--	0.32603	0.00425	-0.11597	0.01733
0.325	0.00252	--	--	0.32503	0.00424	-0.10797	0.01738
0.324	0.00252	--	--	0.32403	0.00423	-0.09997	0.01744
0.323	0.00252	--	--	0.32303	0.00422	-0.09197	0.01749
0.322	0.00252	--	--	0.32203	0.00422	-0.08397	0.01754
0.321	0.00252	--	--	0.32103	0.00421	-0.07597	0.01759
0.32	0.00252	--	--	0.32003	0.0042	-0.06797	0.01764
0.319	0.00252	--	--	0.31903	0.00419	-0.05997	0.01768
0.318	0.00253	--	--	0.31803	0.00418	-0.05197	0.01773
0.317	0.00253	--	--	0.31703	0.00417	-0.04397	0.01777
0.316	0.00254	--	--	0.31603	0.00416	-0.03597	0.01782
0.315	0.00253	--	--	0.31503	0.00416	-0.02797	0.01786
0.314	0.00253	--	--	0.31403	0.00415	-0.01997	0.0179
0.313	0.00253	--	--	0.31303	0.00414	-0.01197	0.01794
0.312	0.00253	--	--	0.31203	0.00413	-0.00397	0.01797
0.311	0.00253	--	--	0.31103	0.00412	0.00403	0.01801
0.31	0.00254	--	--	0.31003	0.00412	0.01203	0.01804
0.309	0.00254	--	--	0.30903	0.00411	0.02003	0.01807
0.308	0.00254	--	--	0.30803	0.0041	0.02803	0.0181
0.307	0.00254	--	--	0.30703	0.00409	0.03603	0.01812
0.306	0.00255	--	--	0.30603	0.00409	0.04402	0.01819
0.305	0.00255	--	--	0.30503	0.00408	0.05202	0.01821
0.304	0.00255	--	--	0.30403	0.00407	0.06003	0.01821
0.303	0.00255	--	--	0.30303	0.00406	0.06803	0.01823
0.302	0.00255	--	--	0.30203	0.00406	0.07603	0.01825
0.301	0.00255	--	--	0.30103	0.00405	0.08403	0.01826
0.3	0.00255	--	--	0.30003	0.00404	0.09203	0.01829
0.299	0.00255	--	--	0.29903	0.00403	0.10003	0.01828
0.298	0.00256	--	--	0.29803	0.00403	0.10803	0.01828
0.297	0.00256	--	--	0.29703	0.00402	0.11603	0.01828
0.296	0.00256	--	--	0.29603	0.00401	0.12403	0.01828
0.295	0.00256	--	--	0.29503	0.00401	0.13203	0.01829
0.294	0.00255	--	--	0.29403	0.004	0.14003	0.01826
0.293	0.00256	--	--	0.29303	0.00399	0.14803	0.01824
0.292	0.00257	--	--	0.29203	0.00399	0.15603	0.01823
0.291	0.00258	--	--	0.29103	0.00398	0.16403	0.01822
0.29	0.00257	--	--	0.29003	0.00398	0.17203	0.01817
0.289	0.00258	--	--	0.28903	0.00397	0.18003	0.01813
0.288	0.00258	--	--	0.28803	0.00396	0.18803	0.0181
0.287	0.00258	--	--	0.28703	0.00396	0.19603	0.01806
0.286	0.00257	--	--	0.28603	0.00395	0.20403	0.01802
0.285	0.00257	--	--	0.28503	0.00395	0.21203	0.01789
0.284	0.00258	--	--	0.28403	0.00394	0.22003	0.0178
0.283	0.00258	--	--	0.28303	0.00393	0.22803	0.01772
0.282	0.00258	--	--	0.28203	0.00393	0.23603	0.01765
0.281	0.00258	--	--	0.28103	0.00392	0.24403	0.01746
0.28	0.00257	--	--	0.28003	0.00392	0.25203	0.01723
0.279	0.00258	--	--	0.27903	0.00391	0.26003	0.017
0.278	0.00258	--	--	0.27803	0.00391	0.26803	0.0167
0.277	0.00259	--	--	0.27703	0.0039	0.27603	0.01657
0.276	0.00258	--	--	0.27603	0.0039	0.28403	0.01645
0.275	0.00259	--	--	0.27503	0.00389	0.29203	0.01631
0.27399	0.00259	--	--	0.27403	0.00389	0.30003	0.01597
0.273	0.00259	--	--	0.27303	0.00388	0.30803	0.01581
0.272	0.00259	--	--	0.27203	0.00388	0.31603	0.01536
0.271	0.00259	--	--	0.27103	0.00387	0.32403	0.01517
0.27	0.00259	--	--	0.27003	0.00387	0.33203	0.01498
0.269	0.00259	--	--	0.26903	0.00386	0.34003	0.01449
0.268	0.0026	--	--	0.26803	0.00386	0.34803	0.01426
0.267	0.0026	--	--	0.26703	0.00386	0.35603	0.01403
0.266	0.0026	--	--	0.26603	0.00385	0.36403	0.01379
0.265	0.00259	--	--	0.26503	0.00385	0.37203	0.01352
0.264	0.00259	--	--	0.26403	0.00384	0.38003	0.01287
0.26299	0.0026	--	--	0.26303	0.00384	0.38803	0.01256
0.26199	0.0026	--	--	0.26203	0.00383	0.39603	0.01223
0.261	0.00259	--	--	0.26103	0.00383	0.40403	0.01186
0.26	0.0026	--	--	0.26003	0.00383	0.41203	0.01142
0.259	0.0026	--	--	0.25903	0.00382	0.42003	0.01101
0.258	0.00259	--	--	0.25803	0.00382	0.42803	0.01057
0.257	0.00259	--	--	0.25703	0.00382	0.43603	0.0101
0.256	0.00259	--	--	0.25603	0.00381	0.44403	0.00907
0.255	0.00258	--	--	0.25503	0.00381	0.45203	0.0086
0.254	0.00259	--	--	0.25403	0.00381	0.46003	0.00756
0.25299	0.00259	--	--	0.25303	0.0038	0.46803	0.00712
0.252	0.00258	--	--	0.25203	0.0038	0.47603	0.00668
0.251	0.00259	--	--	0.25103	0.0038	0.48403	0.00614
0.25	0.0026	--	--	0.25003	0.00379	0.49203	0.0049
0.249	0.00259	--	--	0.24903	0.00379	--	--
0.248	0.00258	--	--	0.24803	0.00379	--	--
0.247	0.00259	--	--	0.24703	0.00379	--	--
0.246	0.00258	--	--	0.24603	0.00378	--	--
0.24499	0.00259	--	--	0.24503	0.00378	--	--
0.24399	0.00259	--	--	0.24403	0.00378	--	--
0.243	0.00259	--	--	0.24303	0.00378	--	--
0.242	0.00259	--	--	0.24203	0.00377	--	--
0.241	0.00259	--	--	0.24103	0.00377	--	--
0.24	0.00258	--	--	0.24003	0.00377	--	--
0.239	0.00259	--	--	0.23903	0.00377	--	--
0.238	0.00259	--	--	0.23803	0.00376	--	--
0.237	0.00258	--	--	0.23703	0.00376	--	--
0.236	0.00259	--	--	0.23603	0.00376	--	--
0.235	0.00259	--	--	0.23503	0.00376	--	--
0.234	0.00257	--	--	0.23403	0.00375	--	--
0.233	0.00258	--	--	0.23303	0.00375	--	--
0.232	0.00258	--	--	0.23203	0.00375	--	--
0.231	0.00257	--	--	0.23103	0.00375	--	--
0.23	0.00257	--	--	0.23003	0.00375	--	--
0.229	0.00257	--	--	0.22903	0.00374	--	--
0.228	0.00257	--	--	0.22803	0.00374	--	--
0.227	0.00257	--	--	0.22703	0.00374	--	--
0.226	0.00257	--	--	0.22603	0.00374	--	--
0.225	0.00257	--	--	0.22503	0.00374	--	--
0.224	0.00256	--	--	0.22403	0.00374	--	--
0.223	0.00256	--	--	0.22303	0.00373	--	--
0.222	0.00256	--	--	0.22203	0.00373	--	--
0.221	0.00255	--	--	0.22103	0.00373	--	--
0.22	0.00255	--	--	0.22003	0.00373	--	--
0.219	0.00255	--	--	0.21903	0.00373	--	--
0.218	0.00255	--	--	0.21803	0.00372	--	--
0.217	0.00254	--	--	0.21703	0.00372	--	--
0.216	0.00254	--	--	0.21603	0.00372	--	--
0.215	0.00253	--	--	0.21503	0.00372	--	--
0.214	0.00253	--	--	0.21403	0.00372	--	--
0.213	0.00253	--	--	0.21303	0.00371	--	--
0.212	0.00253	--	--	0.21203	0.00371	--	--
0.211	0.00252	--	--	0.21103	0.00371	--	--
0.21	0.00252	--	--	0.21003	0.00371	--	--
0.209	0.00251	--	--	0.20903	0.00371	--	--
0.208	0.00251	--	--	0.20803	0.0037	--	--
0.207	0.0025	--	--	0.20703	0.0037	--	--
0.206	0.00249	--	--	0.20603	0.0037	--	--
0.205	0.00249	--	--	0.20503	0.0037	--	--
0.204	0.00249	--	--	0.20403	0.0037	--	--
0.203	0.00249	--	--	0.20303	0.00369	--	--
0.202	0.00249	--	--	0.20203	0.00369	--	--
0.201	0.00249	--	--	0.20103	0.00369	--	--
0.2	0.00248	--	--	0.20003	0.00369	--	--
0.199	0.00247	--	--	0.19903	0.00368	--	--
0.19799	0.00248	--	--	0.19803	0.00368	--	--
0.197	0.00248	--	--	0.19703	0.00368	--	--
0.196	0.00247	--	--	0.19603	0.00367	--	--
0.195	0.00246	--	--	0.19503	0.00367	--	--
0.194	0.00246	--	--	0.19403	0.00367	--	--
0.193	0.00244	--	--	0.19303	0.00366	--	--
0.192	0.00244	--	--	0.19203	0.00366	--	--
0.191	0.00244	--	--	0.19103	0.00366	--	--
0.19	0.00243	--	--	0.19003	0.00365	--	--
0.189	0.00242	--	--	0.18903	0.00365	--	--
0.188	0.00242	--	--	0.18803	0.00364	--	--
0.187	0.00242	--	--	0.18703	0.00364	--	--
0.186	0.00241	--	--	0.18603	0.00364	--	--
0.185	0.0024	--	--	0.18503	0.00363	--	--
0.184	0.0024	--	--	0.18403	0.00363	--	--
0.183	0.0024	--	--	0.18303	0.00362	--	--
0.182	0.00239	--	--	0.18203	0.00362	--	--
0.181	0.00239	--	--	0.18103	0.00361	--	--
0.18	0.00238	--	--	0.18003	0.00361	--	--
0.179	0.00237	--	--	0.17903	0.0036	--	--
0.178	0.00237	--	--	0.17803	0.00359	--	--
0.177	0.00235	--	--	0.17703	0.00359	--	--
0.176	0.00236	--	--	0.17603	0.00358	--	--
0.175	0.00235	--	--	0.17503	0.00358	--	--
0.174	0.00234	--	--	0.17403	0.00357	--	--
0.173	0.00233	--	--	0.17303	0.00356	--	--
0.172	0.00232	--	--	0.17203	0.00355	--	--
0.171	0.00231	--	--	0.17103	0.00355	--	--
0.17	0.0023	--	--	0.17003	0.00354	--	--
0.169	0.0023	--	--	0.16903	0.00353	--	--
0.168	0.00229	--	--	0.16803	0.00352	--	--
0.167	0.00227	--	--	0.16703	0.00352	--	--
0.166	0.00226	--	--	0.16603	0.00351	--	--
0.165	0.00225	--	--	0.16503	0.0035	--	--
0.164	0.00224	--	--	0.16403	0.00349	--	--
0.163	0.00223	--	--	0.16303	0.00348	--	--
0.162	0.00222	--	--	0.16203	0.00347	--	--
0.161	0.00221	--	--	0.16103	0.00346	--	--
0.16	0.0022	--	--	0.16003	0.00345	--	--
0.159	0.00219	--	--	0.15903	0.00344	--	--
0.158	0.00218	--	--	0.15803	0.00343	--	--
0.157	0.00216	--	--	0.15703	0.00342	--	--
0.156	0.00215	--	--	0.15603	0.00341	--	--
0.155	0.00214	--	--	0.15503	0.0034	--	--
0.154	0.00212	--	--	0.15403	0.00339	--	--
0.153	0.0021	--	--	0.15303	0.00337	--	--
0.152	0.00208	--	--	0.15203	0.00336	--	--
0.151	0.00206	--	--	0.15103	0.00335	--	--
0.15	0.00205	--	--	0.15003	0.00334	--	--
0.149	0.00203	--	--	0.14903	0.00332	--	--
0.148	0.00201	--	--	0.14803	0.00331	--	--
0.147	0.00199	--	--	0.14703	0.0033	--	--
0.146	0.00196	--	--	0.14603	0.00328	--	--
0.145	0.00203	--	--	0.14503	0.00327	--	--
0.144	0.00196	--	--	0.14403	0.00325	--	--
0.143	0.00192	--	--	0.14303	0.00324	--	--
0.142	0.00189	--	--	0.14203	0.00322	--	--
0.141	0.00186	--	--	0.14103	0.00321	--	--
0.14	0.00184	--	--	0.14003	0.00319	--	--
0.139	0.00181	--	--	0.13903	0.00318	--	--
0.138	0.00177	--	--	0.13803	0.00316	--	--
0.137	0.00175	--	--	0.13703	0.00314	--	--
0.136	0.00173	--	--	0.13603	0.00313	--	--
0.135	0.0017	--	--	0.13503	0.00311	--	--
0.134	0.00166	--	--	0.13403	0.00309	--	--
0.133	0.00163	--	--	0.13303	0.00307	--	--
0.132	0.00159	--	--	0.13203	0.00306	--	--
0.131	0.00155	--	--	0.13103	0.00304	--	--
0.13	0.00152	--	--	0.13003	0.00302	--	--
0.129	0.00149	--	--	0.12903	0.003	--	--
0.128	0.00146	--	--	0.12803	0.00298	--	--
0.127	0.00144	--	--	0.12703	0.00296	--	--
0.126	0.0014	--	--	0.12603	0.00294	--	--
0.125	0.00137	--	--	0.12503	0.00292	--	--
0.124	0.00133	--	--	0.12403	0.0029	--	--
0.123	0.00129	--	--	0.12303	0.00288	--	--
0.122	0.00125	--	--	0.12203	0.00286	--	--
0.121	0.00122	--	--	0.12103	0.00284	--	--
0.12	0.00119	--	--	0.12003	0.00282	--	--
0.119	0.00115	--	--	0.11903	0.0028	--	--
0.118	0.00112	--	--	0.11803	0.00278	--	--
0.117	0.00108	--	--	0.11703	0.00276	--	--
0.116	0.00105	--	--	0.11603	0.00273	--	--
0.115	0.00102	--	--	0.11503	0.00271	--	--
0.114	0.000980483	--	--	0.11403	0.00269	--	--
0.113	0.000940073	--	--	0.11303	0.00267	--	--
0.112	0.00091479	--	--	0.11203	0.00264	--	--
0.111	0.000881065	--	--	0.11103	0.00262	--	--
0.11	0.000851005	--	--	0.11003	0.0026	--	--
0.109	0.000813077	--	--	0.10903	0.00257	--	--
0.108	0.000787588	--	--	0.10803	0.00255	--	--
0.107	0.000752823	--	--	0.10703	0.00253	--	--
0.106	0.000721032	--	--	0.10603	0.0025	--	--
0.105	0.000690157	--	--	0.10503	0.00248	--	--
0.104	0.000664935	--	--	0.10403	0.00246	--	--
0.103	0.00063525	--	--	0.10303	0.00243	--	--
0.102	0.000604783	--	--	0.10203	0.00241	--	--
0.101	0.000582272	--	--	0.10103	0.00238	--	--
0.1	0.000553936	--	--	0.10003	0.00236	--	--
0.099	0.000529348	--	--	0.09903	0.00233	--	--
0.098	0.00050306	--	--	0.09803	0.00231	--	--
0.097	0.000487314	--	--	0.09703	0.00228	--	--
0.096	0.000471332	--	--	0.09603	0.00226	--	--
0.095	0.000437897	--	--	0.09503	0.00223	--	--
0.094	0.000421087	--	--	0.09403	0.00221	--	--
0.093	0.000401921	--	--	0.09303	0.00218	--	--
0.092	0.00038518	--	--	0.09203	0.00215	--	--
0.091	0.000368467	--	--	0.09103	0.00213	--	--
0.09	0.000353106	--	--	0.09003	0.0021	--	--
0.089	0.000336563	--	--	0.08903	0.00208	--	--
0.088	0.00031476	--	--	0.08803	0.00205	--	--
0.087	0.000298357	--	--	0.08703	0.00202	--	--
0.086	0.00028562	--	--	0.08603	0.002	--	--
0.085	0.000260787	--	--	0.08503	0.00197	--	--
0.084	0.000255225	--	--	0.08403	0.00195	--	--
0.083	0.000229639	--	--	0.08303	0.00192	--	--
0.082	0.000218207	--	--	0.08203	0.00189	--	--
0.081	0.000209147	--	--	0.08103	0.00187	--	--
0.08	0.000192115	--	--	0.08003	0.00184	--	--
0.079	0.000189001	--	--	0.07903	0.00182	--	--
0.078	0.000168085	--	--	0.07803	0.00179	--	--
0.077	0.000153842	--	--	0.07703	0.00176	--	--
0.076	0.000142679	--	--	0.07603	0.00174	--	--
0.075	0.00013723	--	--	0.07503	0.00171	--	--
0.074	0.000122553	--	--	0.07403	0.00169	--	--
0.073	0.000103977	--	--	0.07303	0.00166	--	--
0.072	0.00010516	--	--	0.07203	0.00163	--	--
0.071	8.3963e-05	--	--	0.07103	0.00161	--	--
0.07	6.62891e-05	--	--	0.07003	0.00158	--	--
0.069	6.94283e-05	--	--	0.06903	0.00156	--	--
0.068	6.20965e-05	--	--	0.06803	0.00153	--	--
0.067	5.73034e-05	--	--	0.06703	0.00151	--	--
0.066	3.53818e-05	--	--	0.06603	0.00148	--	--
0.065	3.31488e-05	--	--	0.06503	0.00146	--	--
0.064	2.85673e-05	--	--	0.06403	0.00143	--	--
0.063	2.4457e-05	--	--	0.06303	0.00141	--	--
0.062	1.66e-05	--	--	0.06203	0.00138	--	--
0.061	9.14731e-06	--	--	0.06103	0.00136	--	--
0.06	4.53412e-06	--	--	0.06003	0.00133	--	--
0.059	-6.8703e-07	--	--	0.05903	0.00131	--	--
0.058	1.19926e-06	--	--	0.05803	0.00128	--	--
0.057	-2.22045e-16	--	--	0.05703	0.00126	--	--
0.056	2.04437e-06	--	--	0.05603	0.00123	--	--
0.055	-1.0275e-06	--	--	0.05503	0.00121	--	--
0.054	-5.85188e-06	--	--	0.05403	0.00119	--	--
0.053	9.06979e-06	--	--	0.05303	0.00116	--	--
0.052	1.7875e-06	--	--	0.05203	0.00114	--	--
0.051	9.75075e-06	--	--	0.05103	0.00112	--	--
0.05	4.2438e-06	--	--	0.05003	0.00109	--	--
0.049	-4.36234e-07	--	--	0.04903	0.00107	--	--
0.048	5.92035e-06	--	--	0.04803	0.00105	--	--
0.047	7.63795e-06	--	--	0.04703	0.00102	--	--
0.046	1.83997e-05	--	--	0.04603	0.001	--	--
0.045	2.34888e-05	--	--	0.04503	0.00098004	--	--
0.044	4.02765e-05	--	--	0.04403	0.000958183	--	--
0.043	5.22854e-05	--	--	0.04303	0.000936543	--	--
0.042	6.08195e-05	--	--	0.04203	0.000915127	--	--
0.041	8.05076e-05	--	--	0.04103	0.000893934	--	--
0.04	8.41622e-05	--	--	0.04003	0.000872968	--	--
0.039	0.000104129	--	--	0.03903	0.000852239	--	--
0.038	0.000117552	--	--	0.03803	0.000831748	--	--
0.037	0.000133767	--	--	0.03703	0.000811494	--	--
0.036	0.000150082	--	--	0.03603	0.000791487	--	--
0.035	0.000171755	--	--	0.03503	0.000771724	--	--
0.034	0.000195384	--	--	0.03403	0.000752208	--	--
0.033	0.000211083	--	--	0.03303	0.00073294	--	--
0.032	0.000237745	--	--	0.03203	0.000713929	--	--
0.031	0.000271914	--	--	0.03103	0.000695163	--	--
0.03	0.000299694	--	--	0.03003	0.000676635	--	--
0.029	0.000331728	--	--	0.02903	0.000658356	--	--
0.028	0.000362687	--	--	0.02803	0.000640322	--	--
0.027	0.000392215	--	--	0.02703	0.000622543	--	--
0.026	0.000428611	--	--	0.02603	0.00060502	--	--
0.025	0.000458868	--	--	0.02503	0.000587753	--	--
0.024	0.000504808	--	--	0.02403	0.000570746	--	--
0.023	0.000541235	--	--	0.02303	0.000553995	--	--
0.022	0.000580547	--	--	0.02203	0.000537491	--	--
0.021	0.000637525	--	--	0.02103	0.000521245	--	--
0.02	0.000685958	--	--	0.02003	0.000505254	--	--
0.019	0.000741259	--	--	0.01903	0.000489512	--	--
0.018	0.000795348	--	--	0.01803	0.000474022	--	--
0.017	0.00084537	--	--	0.01703	0.000458785	--	--
0.016	0.000910314	--	--	0.01603	0.000443797	--	--
0.015	0.000978829	--	--	0.01503	0.000429061	--	--
0.014	0.00104	--	--	0.01403	0.000414572	--	--
0.013	0.00112	--	--	0.01303	0.000400332	--	--
0.012	0.0012	--	--	0.01203	0.000386338	--	--
0.011	0.00128	--	--	0.01103	0.000372601	--	--
0.01	0.00137	--	--	0.01003	0.000359117	--	--
0.009	0.00145	--	--	0.00903	0.000345892	--	--
0.008	0.00155	--	--	0.00803	0.000332925	--	--
0.007	0.00165	--	--	0.00703	0.000320215	--	--
0.006	0.00175	--	--	0.00603	0.000307765	--	--
0.005	0.00185	--	--	0.00503	0.00029557	--	--
0.004	0.00198	--	--	0.00403	0.000283625	--	--
0.003	0.0021	--	--	0.00303	0.000271932	--	--
0.002	0.00223	--	--	0.00203	0.000260496	--	--
0.001	0.00237	--	--	0.00103	0.000249313	--	--
1e-06	0.00258	--	--	3e-05	0.00023838	--	--
-0.001	0.00271	--	--	-0.00097	0.000227693	--	--
-0.002	0.00286	--	--	-0.00197	0.000217247	--	--
-0.003	0.00302	--	--	-0.00297	0.000207043	--	--
-0.004	0.00319	--	--	-0.00397	0.000197074	--	--
-0.005	0.00336	--	--	-0.00497	0.000187347	--	--
-0.006	0.00354	--	--	-0.00597	0.00017786	--	--
-0.007	0.00371	--	--	-0.00697	0.000168611	--	--
-0.008	0.00391	--	--	-0.00797	0.0001596	--	--
-0.009	0.0041	--	--	-0.00897	0.000150828	--	--
-0.01	0.0043	--	--	-0.00997	0.000142294	--	--
-0.011	0.00451	--	--	-0.01097	0.000133993	--	--
-0.012	0.00471	--	--	-0.01197	0.00012593	--	--
-0.013	0.00494	--	--	-0.01297	0.000118102	--	--
-0.014	0.00526	--	--	-0.01397	0.000110511	--	--
-0.015	0.0055	--	--	-0.01497	0.000103158	--	--
-0.016	0.00576	--	--	-0.01597	9.6042e-05	--	--
-0.017	0.006	--	--	-0.01697	8.91647e-05	--	--
-0.018	0.00627	--	--	-0.01797	8.25292e-05	--	--
-0.019	0.00653	--	--	-0.01897	7.61379e-05	--	--
-0.02	0.0068	--	--	-0.01997	6.99854e-05	--	--
-0.021	0.00707	--	--	-0.02097	6.40754e-05	--	--
-0.022	0.00734	--	--	-0.02197	5.84059e-05	--	--
-0.023	0.00762	--	--	-0.02297	5.29793e-05	--	--
-0.024	0.00792	--	--	-0.02397	4.77942e-05	--	--
-0.025	0.00821	--	--	-0.02497	4.28528e-05	--	--
-0.026	0.00854	--	--	-0.02597	3.81645e-05	--	--
-0.027	0.00888	--	--	-0.02697	3.37274e-05	--	--
-0.028	0.00923	--	--	-0.02797	2.95461e-05	--	--
-0.029	0.00959	--	--	-0.02897	2.56184e-05	--	--
-0.03	0.00997	--	--	-0.02997	2.19485e-05	--	--
-0.031	0.01035	--	--	-0.03097	1.85457e-05	--	--
-0.032	0.01122	--	--	-0.03197	1.54102e-05	--	--
-0.033	0.01162	--	--	-0.03297	1.25422e-05	--	--
-0.034	0.01242	--	--	-0.03397	9.94327e-06	--	--
-0.035	0.01324	--	--	-0.03497	7.60889e-06	--	--
-0.036	0.01366	--	--	-0.03597	5.54195e-06	--	--
-0.037	0.01454	--	--	-0.03697	3.74246e-06	--	--
-0.038	0.0155	--	--	-0.03797	2.22029e-06	--	--
-0.039	0.016	--	--	-0.03897	9.74041e-07	--	--
-0.04	0.01695	--	--	-0.03997	1.35717e-09	--	--
-0.041	0.01807	--	--	-0.04097	-6.99445e-07	--	--
-0.042	0.019	--	--	-0.04197	-1.11968e-06	--	--
-0.043	0.01994	--	--	-0.04297	-1.25717e-06	--	--
-0.044	0.02041	--	--	-0.04397	-1.11588e-06	--	--
-0.045	0.02132	--	--	-0.04497	-6.85249e-07	--	--
-0.046	0.02219	--	--	-0.04597	4.17802e-08	--	--
-0.047	0.0226	--	--	-0.04697	1.06593e-06	--	--
-0.048	0.0234	--	--	-0.04797	2.39043e-06	--	--
-0.049	0.02411	--	--	-0.04897	4.01702e-06	--	--
-0.05	0.02479	--	--	-0.04997	5.94006e-06	--	--
-0.051	0.02542	--	--	-0.05097	8.17355e-06	--	--
-0.052	0.02593	--	--	-0.05197	1.07209e-05	--	--
-0.053	0.02616	--	--	-0.05297	1.3588e-05	--	--
-0.054	0.02638	--	--	-0.05397	1.67737e-05	--	--
-0.055	0.02679	--	--	-0.05497	2.02776e-05	--	--
-0.056	0.02713	--	--	-0.05597	2.41018e-05	--	--
-0.057	0.02741	--	--	-0.05697	2.8246e-05	--	--
-0.058	0.02765	--	--	-0.05797	3.2719e-05	--	--
-0.059	0.02791	--	--	-0.05897	3.75223e-05	--	--
-0.06	0.02813	--	--	-0.05997	4.26658e-05	--	--
-0.061	0.02824	--	--	-0.06097	4.81499e-05	--	--
-0.062	0.02852	--	--	-0.06197	5.39776e-05	--	--
-0.063	0.02863	--	--	-0.06297	6.01558e-05	--	--
-0.064	0.02885	--	--	-0.06397	6.66927e-05	--	--
-0.065	0.02904	--	--	-0.06497	7.35921e-05	--	--
-0.066	0.02913	--	--	-0.06597	8.08561e-05	--	--
-0.067	0.02932	--	--	-0.06697	8.84999e-05	--	--
-0.068	0.02948	--	--	-0.06797	9.65134e-05	--	--
-0.069	0.02963	--	--	-0.06897	0.000104899	--	--
-0.07	0.0297	--	--	-0.06997	0.000113666	--	--
-0.071	0.02989	--	--	-0.07097	0.000122824	--	--
-0.072	0.03003	--	--	-0.07197	0.000132383	--	--
-0.073	0.0301	--	--	-0.07297	0.000142344	--	--
-0.074	0.03024	--	--	-0.07397	0.000152714	--	--
-0.075	0.0303	--	--	-0.07497	0.000163491	--	--
-0.076	0.03038	--	--	-0.07597	0.000174676	--	--
-0.077	0.03052	--	--	-0.07697	0.000186272	--	--
-0.078	0.03059	--	--	-0.07797	0.000198294	--	--
-0.079	0.03073	--	--	-0.07897	0.000210736	--	--
-0.08	0.03085	--	--	-0.07997	0.000223596	--	--
-0.081	0.03096	--	--	-0.08097	0.000236891	--	--
-0.082	0.03102	--	--	-0.08197	0.000250618	--	--
-0.083	0.03113	--	--	-0.08297	0.000264774	--	--
-0.084	0.03123	--	--	-0.08397	0.000279359	--	--
-0.085	0.03127	--	--	-0.08497	0.000294382	--	--
-0.086	0.03135	--	--	-0.08597	0.000309851	--	--
-0.087	0.0314	--	--	-0.08697	0.000325758	--	--
-0.088	0.03148	--	--	-0.08797	0.000342102	--	--
-0.089	0.03152	--	--	-0.08897	0.000358877	--	--
-0.09	0.03159	--	--	-0.08997	0.0003761	--	--
-0.091	0.03167	--	--	-0.09097	0.00039377	--	--
-0.092	0.03171	--	--	-0.09197	0.000411879	--	--
-0.093	0.03174	--	--	-0.09297	0.000430424	--	--
-0.094	0.0318	--	--	-0.09397	0.000449411	--	--
-0.095	0.03185	--	--	-0.09497	0.000468835	--	--
-0.096	0.03187	--	--	-0.09597	0.000488706	--	--
-0.097	0.03192	--	--	-0.09697	0.000509023	--	--
-0.098	0.03196	--	--	-0.09797	0.000529801	--	--
-0.099	0.032	--	--	-0.09897	0.000551028	--	--
-0.1	0.03202	--	--	-0.09997	0.000572712	--	--
-0.101	0.03204	--	--	-0.10097	0.000594865	--	--
-0.102	0.03208	--	--	-0.10197	0.000617492	--	--
-0.103	0.03211	--	--	-0.10297	0.000640583	--	--
-0.104	0.03214	--	--	-0.10397	0.000664138	--	--
-0.105	0.03215	--	--	-0.10497	0.00068816	--	--
-0.106	0.03217	--	--	-0.10597	0.000712648	--	--
-0.107	0.03221	--	--	-0.10697	0.000737595	--	--
-0.108	0.03225	--	--	-0.10797	0.000763004	--	--
-0.109	0.03226	--	--	-0.10897	0.00078888	--	--
-0.11	0.03229	--	--	-0.10997	0.000815226	--	--
-0.111	0.03231	--	--	-0.11097	0.000842046	--	--
-0.112	0.03233	--	--	-0.11197	0.000869336	--	--
-0.113	0.03235	--	--	-0.11297	0.000897083	--	--
-0.114	0.03238	--	--	-0.11397	0.000925286	--	--
-0.115	0.03242	--	--	-0.11497	0.00095395	--	--
-0.116	0.03244	--	--	-0.11597	0.000983078	--	--
-0.117	0.03245	--	--	-0.11697	0.00101	--	--
-0.118	0.03247	--	--	-0.11797	0.00104	--	--
-0.119	0.03249	--	--	-0.11897	0.00107	--	--
-0.12	0.03252	--	--	-0.11997	0.0011	--	--
-0.121	0.03253	--	--	-0.12097	0.00114	--	--
-0.122	0.03257	--	--	-0.12197	0.00117	--	--
-0.123	0.03258	--	--	-0.12297	0.0012	--	--
-0.124	0.0326	--	--	-0.12397	0.00123	--	--
-0.125	0.03262	--	--	-0.12497	0.00127	--	--
-0.126	0.03264	--	--	-0.12597	0.0013	--	--
-0.127	0.03265	--	--	-0.12697	0.00133	--	--
-0.128	0.03268	--	--	-0.12797	0.00137	--	--
-0.129	0.03269	--	--	-0.12897	0.0014	--	--
-0.13	0.03271	--	--	-0.12997	0.00144	--	--
-0.131	0.03273	--	--	-0.13097	0.00148	--	--
-0.132	0.03274	--	--	-0.13197	0.00151	--	--
-0.133	0.03276	--	--	-0.13297	0.00155	--	--
-0.134	0.03279	--	--	-0.13397	0.00159	--	--
-0.135	0.0328	--	--	-0.13497	0.00162	--	--
-0.136	0.03281	--	--	-0.13597	0.00166	--	--
-0.137	0.03284	--	--	-0.13697	0.0017	--	--
-0.138	0.03285	--	--	-0.13797	0.00174	--	--
-0.139	0.03287	--	--	-0.13897	0.00178	--	--
-0.14	0.03289	--	--	-0.13997	0.00182	--	--
-0.141	0.0329	--	--	-0.14097	0.00186	--	--
-0.142	0.03293	--	--	-0.14197	0.0019	--	--
-0.143	0.03293	--	--	-0.14297	0.00194	--	--
-0.144	0.03294	--	--	-0.14397	0.00198	--	--
-0.145	0.03297	--	--	-0.14497	0.00202	--	--
-0.146	0.03298	--	--	-0.14597	0.00206	--	--
-0.147	0.033	--	--	-0.14697	0.00211	--	--
-0.148	0.03301	--	--	-0.14797	0.00215	--	--
-0.149	0.03305	--	--	-0.14897	0.00219	--	--
-0.15	0.03305	--	--	-0.14997	0.00223	--	--
-0.151	0.03306	--	--	-0.15097	0.00228	--	--
-0.152	0.03307	--	--	-0.15197	0.00232	--	--
-0.153	0.0331	--	--	-0.15297	0.00237	--	--
-0.154	0.03311	--	--	-0.15397	0.00241	--	--
-0.155	0.03313	--	--	-0.15497	0.00246	--	--
-0.156	0.03315	--	--	-0.15597	0.0025	--	--
-0.157	0.03316	--	--	-0.15697	0.00255	--	--
-0.158	0.03317	--	--	-0.15797	0.00259	--	--
-0.159	0.03318	--	--	-0.15897	0.00264	--	--
-0.16	0.0332	--	--	-0.15997	0.00269	--	--
-0.161	0.03322	--	--	-0.16097	0.00273	--	--
-0.162	0.03324	--	--	-0.16197	0.00278	--	--
-0.163	0.03325	--	--	-0.16297	0.00283	--	--
-0.164	0.03326	--	--	-0.16397	0.00288	--	--
-0.165	0.03327	--	--	-0.16497	0.00292	--	--
-0.166	0.03329	--	--	-0.16597	0.00297	--	--
-0.167	0.0333	--	--	-0.16697	0.00302	--	--
-0.168	0.03331	--	--	-0.16797	0.00307	--	--
-0.169	0.03332	--	--	-0.16897	0.00312	--	--
-0.17	0.03333	--	--	-0.16997	0.00317	--	--
-0.171	0.03335	--	--	-0.17097	0.00322	--	--
-0.172	0.03336	--	--	-0.17197	0.00327	--	--
-0.173	0.03339	--	--	-0.17297	0.00332	--	--
-0.174	0.0334	--	--	-0.17397	0.00337	--	--
-0.175	0.03341	--	--	-0.17497	0.00342	--	--
-0.176	0.03342	--	--	-0.17597	0.00347	--	--
-0.177	0.03343	--	--	-0.17697	0.00353	--	--
-0.178	0.03345	--	--	-0.17797	0.00358	--	--
-0.179	0.03346	--	--	-0.17897	0.00363	--	--
-0.18	0.03347	--	--	-0.17997	0.00368	--	--
-0.181	0.03348	--	--	-0.18097	0.00374	--	--
-0.182	0.03349	--	--	-0.18197	0.00379	--	--
-0.183	0.03351	--	--	-0.18297	0.00384	--	--
-0.184	0.03352	--	--	-0.18397	0.0039	--	--
-0.185	0.03353	--	--	-0.18497	0.00395	--	--
-0.186	0.03354	--	--	-0.18597	0.00401	--	--
-0.187	0.03355	--	--	-0.18697	0.00406	--	--
-0.188	0.03356	--	--	-0.18797	0.00412	--	--
-0.189	0.03357	--	--	-0.18897	0.00417	--	--
-0.19	0.03358	--	--	-0.18997	0.00423	--	--
-0.191	0.03358	--	--	-0.19097	0.00429	--	--
-0.192	0.0336	--	--	-0.19197	0.00434	--	--
-0.193	0.03361	--	--	-0.19297	0.0044	--	--
-0.194	0.03362	--	--	-0.19397	0.00446	--	--
-0.195	0.03362	--	--	-0.19497	0.00451	--	--
-0.196	0.03364	--	--	-0.19597	0.00457	--	--
-0.197	0.03365	--	--	-0.19697	0.00463	--	--
-0.198	0.03365	--	--	-0.19797	0.00469	--	--
-0.199	0.03367	--	--	-0.19897	0.00475	--	--
-0.2	0.03367	--	--	-0.19997	0.00481	--	--
-0.201	0.03368	--	--	-0.20097	0.00487	--	--
-0.202	0.03368	--	--	-0.20197	0.00493	--	--
-0.203	0.03368	--	--	-0.20297	0.00499	--	--
-0.204	0.03368	--	--	-0.20397	0.00505	--	--
-0.205	0.0337	--	--	-0.20497	0.00511	--	--
-0.206	0.03369	--	--	-0.20597	0.00517	--	--
-0.207	0.0337	--	--	-0.20697	0.00524	--	--
-0.208	0.0337	--	--	-0.20797	0.0053	--	--
-0.209	0.0337	--	--	-0.20897	0.00536	--	--
-0.21	0.03371	--	--	-0.20997	0.00543	--	--
-0.211	0.03372	--	--	-0.21097	0.00549	--	--
-0.212	0.03374	--	--	-0.21197	0.00556	--	--
-0.213	0.03375	--	--	-0.21297	0.00562	--	--
-0.214	0.03376	--	--	-0.21397	0.00569	--	--
-0.215	0.03376	--	--	-0.21497	0.00575	--	--
-0.216	0.03376	--	--	-0.21597	0.00582	--	--
-0.217	0.03376	--	--	-0.21697	0.00589	--	--
-0.218	0.03377	--	--	-0.21797	0.00595	--	--
-0.219	0.03377	--	--	-0.21897	0.00602	--	--
-0.22	0.03378	--	--	-0.21997	0.00609	--	--
-0.221	0.03378	--	--	-0.22097	0.00616	--	--
-0.222	0.03379	--	--	-0.22197	0.00623	--	--
-0.223	0.0338	--	--	-0.22297	0.0063	--	--
-0.224	0.03381	--	--	-0.22397	0.00637	--	--
-0.225	0.03381	--	--	-0.22497	0.00644	--	--
-0.226	0.03382	--	--	-0.22597	0.00651	--	--
-0.227	0.03382	--	--	-0.22697	0.00658	--	--
-0.228	0.03382	--	--	-0.22797	0.00665	--	--
-0.229	0.03381	--	--	-0.22897	0.00673	--	--
-0.23	0.03383	--	--	-0.22997	0.0068	--	--
-0.231	0.03384	--	--	-0.23097	0.00687	--	--
-0.232	0.03385	--	--	-0.23197	0.00695	--	--
-0.233	0.03386	--	--	-0.23297	0.00702	--	--
-0.234	0.03385	--	--	-0.23397	0.0071	--	--
-0.235	0.03386	--	--	-0.23497	0.00717	--	--
-0.236	0.03386	--	--	-0.23597	0.00725	--	--
-0.237	0.03386	--	--	-0.23697	0.00732	--	--
-0.238	0.03387	--	--	-0.23797	0.0074	--	--
-0.239	0.03386	--	--	-0.23897	0.00748	--	--
-0.24	0.03386	--	--	-0.23997	0.00756	--	--
-0.241	0.03386	--	--	-0.24097	0.00763	--	--
-0.242	0.03388	--	--	-0.24197	0.00771	--	--
-0.243	0.03388	--	--	-0.24297	0.00779	--	--
-0.244	0.03389	--	--	-0.24397	0.00787	--	--
-0.245	0.03388	--	--	-0.24497	0.00795	--	--
-0.246	0.03388	--	--	-0.24597	0.00803	--	--
-0.247	0.03388	--	--	-0.24697	0.00811	--	--
-0.248	0.03388	--	--	-0.24797	0.00819	--	--
-0.249	0.03387	--	--	-0.24897	0.00827	--	--
-0.25	0.03387	--	--	-0.24997	0.00836	--	--
-0.25	0.03389	--	--	-0.25097	0.00844	--	--
-0.249	0.0339	--	--	-0.25197	0.00852	--	--
-0.248	0.0339	--	--	-0.25297	0.0086	--	--
-0.247	0.0339	--	--	-0.25397	0.00869	--	--
-0.246	0.0339	--	--	-0.25497	0.00877	--	--
-0.245	0.0339	--	--	-0.25597	0.00885	--	--
-0.244	0.0339	--	--	-0.25697	0.00893	--	--
-0.243	0.03389	--	--	-0.25797	0.00902	--	--
-0.242	0.03389	--	--	-0.25897	0.0091	--	--
-0.241	0.0339	--	--	-0.25997	0.00919	--	--
-0.24	0.03391	--	--	-0.26097	0.00927	--	--
-0.239	0.03391	--	--	-0.26197	0.00936	--	--
-0.238	0.0339	--	--	-0.26297	0.00944	--	--
-0.237	0.03389	--	--	-0.26397	0.00952	--	--
-0.236	0.03389	--	--	-0.26497	0.00961	--	--
-0.235	0.03388	--	--	-0.26597	0.00969	--	--
-0.234	0.03388	--	--	-0.26697	0.00978	--	--
-0.233	0.03388	--	--	-0.26797	0.00986	--	--
-0.232	0.03388	--	--	-0.26897	0.00995	--	--
-0.231	0.03389	--	--	-0.26997	0.01003	--	--
-0.23	0.03388	--	--	-0.27097	0.01012	--	--
-0.229	0.03387	--	--	-0.27197	0.0102	--	--
-0.228	0.03387	--	--	-0.27297	0.01029	--	--
-0.227	0.03386	--	--	-0.27397	0.01037	--	--
-0.226	0.03385	--	--	-0.27497	0.01045	--	--
-0.225	0.03385	--	--	-0.27597	0.01054	--	--
-0.224	0.03383	--	--	-0.27697	0.01062	--	--
-0.223	0.03382	--	--	-0.27797	0.01071	--	--
-0.222	0.03382	--	--	-0.27897	0.01079	--	--
-0.221	0.03383	--	--	-0.27997	0.01087	--	--
-0.22	0.03382	--	--	-0.28097	0.01096	--	--
-0.219	0.03381	--	--	-0.28197	0.01104	--	--
-0.218	0.0338	--	--	-0.28297	0.01112	--	--
-0.217	0.03379	--	--	-0.28397	0.01121	--	--
-0.216	0.03379	--	--	-0.28497	0.01129	--	--
-0.215	0.03378	--	--	-0.28597	0.01137	--	--
-0.214	0.03377	--	--	-0.28697	0.01145	--	--
-0.213	0.03375	--	--	-0.28797	0.01153	--	--
-0.212	0.03375	--	--	-0.28897	0.01161	--	--
-0.211	0.03373	--	--	-0.28997	0.01169	--	--
-0.21	0.03372	--	--	-0.29097	0.01177	--	--
-0.209	0.03371	--	--	-0.29197	0.01185	--	--
-0.208	0.03369	--	--	-0.29297	0.01193	--	--
-0.207	0.03368	--	--	-0.29397	0.01201	--	--
-0.206	0.03369	--	--	-0.29497	0.01209	--	--
-0.205	0.03369	--	--	-0.29597	0.01217	--	--
-0.204	0.03368	--	--	-0.29697	0.01225	--	--
-0.203	0.03368	--	--	-0.29797	0.01233	--	--
-0.202	0.03366	--	--	-0.29897	0.0124	--	--
-0.201	0.03366	--	--	-0.29997	0.01248	--	--
-0.2	0.03364	--	--	-0.30097	0.01255	--	--
-0.199	0.03362	--	--	-0.30197	0.01263	--	--
-0.198	0.03361	--	--	-0.30297	0.01271	--	--
-0.197	0.0336	--	--	-0.30397	0.01278	--	--
-0.196	0.03359	--	--	-0.30497	0.01285	--	--
-0.195	0.03357	--	--	-0.30597	0.01293	--	--
-0.194	0.03355	--	--	-0.30697	0.013	--	--
-0.193	0.03354	--	--	-0.30797	0.01307	--	--
-0.192	0.03352	--	--	-0.30897	0.01315	--	--
-0.191	0.03351	--	--	-0.30997	0.01322	--	--
-0.19	0.0335	--	--	-0.31097	0.01329	--	--
-0.189	0.03349	--	--	-0.31197	0.01336	--	--
-0.188	0.03347	--	--	-0.31297	0.01343	--	--
-0.187	0.03346	--	--	-0.31397	0.0135	--	--
-0.186	0.03344	--	--	-0.31497	0.01357	--	--
-0.185	0.03343	--	--	-0.31597	0.01364	--	--
-0.184	0.03341	--	--	-0.31697	0.01371	--	--
-0.183	0.0334	--	--	-0.31797	0.01377	--	--
-0.182	0.03338	--	--	-0.31897	0.01384	--	--
-0.181	0.03338	--	--	-0.31997	0.01391	--	--
-0.18	0.03338	--	--	-0.32097	0.01398	--	--
-0.179	0.03337	--	--	-0.32197	0.01404	--	--
-0.178	0.03338	--	--	-0.32297	0.01411	--	--
-0.177	0.03337	--	--	-0.32397	0.01418	--	--
-0.176	0.03336	--	--	-0.32497	0.01424	--	--
-0.175	0.03336	--	--	-0.32597	0.01431	--	--
-0.174	0.03336	--	--	-0.32697	0.01437	--	--
-0.173	0.03334	--	--	-0.32797	0.01443	--	--
-0.172	0.03334	--	--	-0.32897	0.0145	--	--
-0.171	0.03332	--	--	-0.32997	0.01456	--	--
-0.17	0.03332	--	--	-0.33097	0.01463	--	--
-0.169	0.03331	--	--	-0.33197	0.01469	--	--
-0.168	0.03329	--	--	-0.33297	0.01475	--	--
-0.167	0.03328	--	--	-0.33397	0.01481	--	--
-0.166	0.03327	--	--	-0.33497	0.01488	--	--
-0.165	0.03326	--	--	-0.33597	0.01494	--	--
-0.164	0.03325	--	--	-0.33697	0.015	--	--
-0.163	0.03323	--	--	-0.33797	0.01506	--	--
-0.162	0.03322	--	--	-0.33897	0.01512	--	--
-0.161	0.0332	--	--	-0.33997	0.01518	--	--
-0.16	0.03319	--	--	-0.34097	0.01524	--	--
-0.159	0.03318	--	--	-0.34197	0.0153	--	--
-0.158	0.03316	--	--	-0.34297	0.01536	--	--
-0.157	0.03315	--	--	-0.34397	0.01542	--	--
-0.156	0.03313	--	--	-0.34497	0.01548	--	--
-0.155	0.03312	--	--	-0.34597	0.01554	--	--
-0.154	0.0331	--	--	-0.34697	0.0156	--	--
-0.153	0.03308	--	--	-0.34797	0.01565	--	--
-0.152	0.03307	--	--	-0.34897	0.01571	--	--
-0.151	0.03304	--	--	-0.34997	0.01577	--	--
-0.15	0.03305	--	--	-0.35097	0.01583	--	--
-0.149	0.03303	--	--	-0.35197	0.01588	--	--
-0.148	0.033	--	--	-0.35297	0.01594	--	--
-0.147	0.03299	--	--	-0.35397	0.016	--	--
-0.146	0.03297	--	--	-0.35497	0.01605	--	--
-0.145	0.03295	--	--	-0.35597	0.01611	--	--
-0.144	0.03294	--	--	-0.35697	0.01616	--	--
-0.143	0.03293	--	--	-0.35797	0.01622	--	--
-0.142	0.0329	--	--	-0.35897	0.01627	--	--
-0.141	0.03288	--	--	-0.35997	0.01632	--	--
-0.14	0.03286	--	--	-0.36097	0.01638	--	--
-0.139	0.03285	--	--	-0.36197	0.01643	--	--
-0.138	0.03282	--	--	-0.36297	0.01648	--	--
-0.137	0.0328	--	--	-0.36397	0.01654	--	--
-0.136	0.03278	--	--	-0.36497	0.01659	--	--
-0.135	0.03276	--	--	-0.36597	0.01664	--	--
-0.134	0.03275	--	--	-0.36697	0.01669	--	--
-0.133	0.03273	--	--	-0.36797	0.01674	--	--
-0.132	0.03272	--	--	-0.36897	0.01679	--	--
-0.131	0.0327	--	--	-0.36997	0.01684	--	--
-0.13	0.03269	--	--	-0.37097	0.01689	--	--
-0.129	0.03267	--	--	-0.37197	0.01694	--	--
-0.128	0.03266	--	--	-0.37297	0.01699	--	--
-0.127	0.03265	--	--	-0.37397	0.01704	--	--
-0.126	0.03263	--	--	-0.37497	0.01709	--	--
-0.125	0.03262	--	--	-0.37597	0.01713	--	--
-0.124	0.0326	--	--	-0.37697	0.01718	--	--
-0.123	0.03258	--	--	-0.37797	0.01722	--	--
-0.122	0.03256	--	--	-0.37897	0.01727	--	--
-0.121	0.03254	--	--	-0.37997	0.01732	--	--
-0.12	0.03252	--	--	-0.38097	0.01736	--	--
-0.119	0.0325	--	--	-0.38197	0.0174	--	--
-0.118	0.03248	--	--	-0.38297	0.01745	--	--
-0.117	0.03246	--	--	-0.38397	0.01749	--	--
-0.116	0.03245	--	--	-0.38497	0.01753	--	--
-0.115	0.03243	--	--	-0.38597	0.01757	--	--
-0.114	0.03241	--	--	-0.38697	0.01761	--	--
-0.113	0.03239	--	--	-0.38797	0.01765	--	--
-0.112	0.03237	--	--	-0.38897	0.01769	--	--
-0.111	0.03236	--	--	-0.38997	0.01773	--	--
-0.11	0.03234	--	--	-0.39097	0.01777	--	--
-0.109	0.03232	--	--	-0.39197	0.01781	--	--
-0.108	0.0323	--	--	-0.39297	0.01784	--	--
-0.107	0.03228	--	--	-0.39397	0.01788	--	--
-0.106	0.03226	--	--	-0.39497	0.01792	--	--
-0.105	0.03224	--	--	-0.39597	0.01795	--	--
-0.104	0.03222	--	--	-0.39697	0.01799	--	--
-0.103	0.0322	--	--	-0.39797	0.01802	--	--
-0.102	0.03218	--	--	-0.39897	0.01805	--	--
-0.101	0.03216	--	--	-0.39997	0.01809	--	--
-0.1	0.03213	--	--	-0.40097	0.01812	--	--
-0.099	0.03211	--	--	-0.40197	0.01815	--	--
-0.098	0.03208	--	--	-0.40297	0.01818	--	--
-0.097	0.03207	--	--	-0.40397	0.01821	--	--
-0.096	0.03204	--	--	-0.40497	0.01824	--	--
-0.095	0.03201	--	--	-0.40597	0.01827	--	--
-0.094	0.032	--	--	-0.40697	0.0183	--	--
-0.093	0.03198	--	--	-0.40797	0.01833	--	--
-0.092	0.03195	--	--	-0.40897	0.01836	--	--
-0.091	0.03192	--	--	-0.40997	0.01839	--	--
-0.09	0.03191	--	--	-0.41097	0.01842	--	--
-0.089	0.03188	--	--	-0.41197	0.01844	--	--
-0.088	0.03186	--	--	-0.41297	0.01847	--	--
-0.087	0.03183	--	--	-0.41397	0.0185	--	--
-0.08601	0.03164	--	--	-0.41497	0.01852	--	--
-0.085	0.03166	--	--	-0.41597	0.01855	--	--
-0.084	0.03167	--	--	-0.41697	0.01857	--	--
-0.083	0.03165	--	--	-0.41797	0.0186	--	--
-0.082	0.03163	--	--	-0.41897	0.01862	--	--
-0.081	0.03161	--	--	-0.41997	0.01865	--	--
-0.08	0.0316	--	--	-0.42097	0.01867	--	--
-0.079	0.03158	--	--	-0.42197	0.01869	--	--
-0.078	0.03156	--	--	-0.42297	0.01872	--	--
-0.077	0.03152	--	--	-0.42397	0.01874	--	--
-0.076	0.0315	--	--	-0.42497	0.01876	--	--
-0.075	0.03147	--	--	-0.42597	0.01879	--	--
-0.074	0.03144	--	--	-0.42697	0.01881	--	--
-0.073	0.03141	--	--	-0.42797	0.01883	--	--
-0.072	0.03139	--	--	-0.42897	0.01885	--	--
-0.071	0.03135	--	--	-0.42997	0.01887	--	--
-0.07	0.03119	--	--	-0.43097	0.01889	--	--
-0.069	0.03119	--	--	-0.43197	0.01892	--	--
-0.068	0.03107	--	--	-0.43297	0.01894	--	--
-0.067	0.03108	--	--	-0.43397	0.01896	--	--
-0.066	0.03108	--	--	-0.43497	0.01898	--	--
-0.065	0.03107	--	--	-0.43597	0.019	--	--
-0.064	0.03104	--	--	-0.43697	0.01902	--	--
-0.063	0.03103	--	--	-0.43797	0.01904	--	--
-0.062	0.031	--	--	-0.43897	0.01906	--	--
-0.061	0.03096	--	--	-0.43997	0.01908	--	--
-0.06	0.03093	--	--	-0.44097	0.0191	--	--
-0.059	0.03089	--	--	-0.44197	0.01912	--	--
-0.058	0.03074	--	--	-0.44297	0.01915	--	--
-0.057	0.03063	--	--	-0.44397	0.01917	--	--
-0.056	0.03055	--	--	-0.44497	0.01919	--	--
-0.055	0.03055	--	--	-0.44597	0.01921	--	--
-0.054	0.03054	--	--	-0.44697	0.01923	--	--
-0.053	0.03051	--	--	-0.44797	0.01925	--	--
-0.052	0.03039	--	--	-0.44897	0.01927	--	--
-0.051	0.0303	--	--	-0.44997	0.01929	--	--
-0.05	0.0303	--	--	-0.45097	0.01931	--	--
-0.049	0.03029	--	--	-0.45197	0.01933	--	--
-0.048	0.03026	--	--	-0.45297	0.01935	--	--
-0.047	0.03014	--	--	-0.45397	0.01937	--	--
-0.046	0.03003	--	--	-0.45497	0.01939	--	--
-0.045	0.02994	--	--	-0.45597	0.01941	--	--
-0.044	0.02994	--	--	-0.45697	0.01943	--	--
-0.043	0.02993	--	--	-0.45797	0.01945	--	--
-0.042	0.0299	--	--	-0.45897	0.01947	--	--
-0.041	0.02978	--	--	-0.45997	0.01949	--	--
-0.04	0.02966	--	--	-0.46097	0.01951	--	--
-0.039	0.02965	--	--	-0.46197	0.01953	--	--
-0.038	0.02964	--	--	-0.46297	0.01955	--	--
-0.037	0.02961	--	--	-0.46397	0.01957	--	--
-0.036	0.02948	--	--	-0.46497	0.01959	--	--
-0.035	0.02937	--	--	-0.46597	0.01961	--	--
-0.034	0.02935	--	--	-0.46697	0.01963	--	--
-0.033	0.02932	--	--	-0.46797	0.01965	--	--
-0.032	0.02928	--	--	-0.46897	0.01967	--	--
-0.031	0.02915	--	--	-0.46997	0.01969	--	--
-0.03	0.02905	--	--	-0.47097	0.01971	--	--
-0.029	0.02903	--	--	-0.47197	0.01973	--	--
-0.028	0.029	--	--	-0.47297	0.01975	--	--
-0.027	0.02895	--	--	-0.47397	0.01977	--	--
-0.026	0.02889	--	--	-0.47497	0.01979	--	--
-0.025	0.02884	--	--	-0.47597	0.01981	--	--
-0.024	0.02871	--	--	-0.47697	0.01983	--	--
-0.023	0.02859	--	--	-0.47797	0.01984	--	--
-0.022	0.02856	--	--	-0.47897	0.01986	--	--
-0.021	0.02844	--	--	-0.47997	0.01988	--	--
-0.02	0.0284	--	--	-0.48097	0.0199	--	--
-0.019	0.02829	--	--	-0.48197	0.01992	--	--
-0.018	0.02818	--	--	-0.48297	0.01993	--	--
-0.017	0.02815	--	--	-0.48397	0.01995	--	--
-0.016	0.02806	--	--	-0.48497	0.01997	--	--
-0.015	0.02802	--	--	-0.48597	0.01998	--	--
-0.014	0.02798	--	--	-0.48697	0.02	--	--
-0.013	0.02789	--	--	-0.48797	0.02002	--	--
-0.012	0.02785	--	--	-0.48897	0.02003	--	--
-0.011	0.02775	--	--	-0.48997	0.02005	--	--
-0.01	0.02772	--	--	-0.49097	0.02006	--	--
-0.009	0.02768	--	--	-0.49197	0.02008	--	--
-0.008	0.02764	--	--	-0.49297	0.02009	--	--
-0.007	0.02752	--	--	-0.49397	0.02011	--	--
-0.006	0.02749	--	--	-0.49497	0.02012	--	--
-0.005	0.02741	--	--	-0.49597	0.02013	--	--
-0.004	0.02738	--	--	-0.49697	0.02015	--	--
-0.003	0.02736	--	--	-0.49797	0.02016	--	--
-0.002	0.02733	--	--	-0.49897	0.02017	--	--
-0.001	0.02725	--	--	-0.49997	0.02018	--	--
0	0.0272	--	--	-0.49997	0.0202	--	--
0.001	0.02719	--	--	-0.49897	0.02021	--	--
0.002	0.02713	--	--	-0.49797	0.02022	--	--
0.003	0.02712	--	--	-0.49697	0.02023	--	--
0.004	0.0271	--	--	-0.49597	0.02024	--	--
0.005	0.02709	--	--	-0.49497	0.02025	--	--
0.006	0.02705	--	--	-0.49397	0.02026	--	--
0.007	0.02705	--	--	-0.49297	0.02027	--	--
0.008	0.02704	--	--	-0.49197	0.02027	--	--
0.009	0.02703	--	--	-0.49097	0.02028	--	--
0.01	0.02703	--	--	-0.48997	0.02029	--	--
0.011	0.02701	--	--	-0.48897	0.0203	--	--
0.012	0.02699	--	--	-0.48797	0.02031	--	--
0.013	0.02697	--	--	-0.48697	0.02031	--	--
0.014	0.02691	--	--	-0.48597	0.02032	--	--
0.015	0.02688	--	--	-0.48497	0.02032	--	--
0.016	0.02683	--	--	-0.48397	0.02033	--	--
0.017	0.02677	--	--	-0.48297	0.02033	--	--
0.018	0.02672	--	--	-0.48197	0.02034	--	--
0.019	0.02651	--	--	-0.48097	0.02034	--	--
0.02	0.02625	--	--	-0.47997	0.02035	--	--
0.021	0.02613	--	--	-0.47897	0.02035	--	--
0.022	0.02599	--	--	-0.47797	0.02036	--	--
0.023	0.02564	--	--	-0.47697	0.02036	--	--
0.024	0.02526	--	--	-0.47597	0.02036	--	--
0.025	0.02505	--	--	-0.47497	0.02036	--	--
0.026	0.02479	--	--	-0.47397	0.02037	--	--
0.027	0.02457	--	--	-0.47297	0.02037	--	--
0.028	0.02408	--	--	-0.47197	0.02037	--	--
0.029	0.02382	--	--	-0.47097	0.02037	--	--
0.03	0.02357	--	--	-0.46997	0.02037	--	--
0.031	0.0233	--	--	-0.46897	0.02037	--	--
0.032	0.02303	--	--	-0.46797	0.02037	--	--
0.033	0.02235	--	--	-0.46697	0.02038	--	--
0.034	0.02208	--	--	-0.46597	0.02038	--	--
0.035	0.0215	--	--	-0.46497	0.02038	--	--
0.036	0.02122	--	--	-0.46397	0.02038	--	--
0.037	0.02092	--	--	-0.46297	0.02038	--	--
0.038	0.02063	--	--	-0.46197	0.02037	--	--
0.039	0.02005	--	--	-0.46097	0.02037	--	--
0.04	0.01934	--	--	-0.45997	0.02037	--	--
0.041	0.01873	--	--	-0.45897	0.02037	--	--
0.042	0.01808	--	--	-0.45797	0.02037	--	--
0.043	0.0178	--	--	-0.45697	0.02037	--	--
0.044	0.01752	--	--	-0.45597	0.02037	--	--
0.045	0.01694	--	--	-0.45497	0.02037	--	--
0.046	0.01668	--	--	-0.45397	0.02036	--	--
0.047	0.01611	--	--	-0.45297	0.02036	--	--
0.048	0.01551	--	--	-0.45197	0.02036	--	--
0.049	0.01525	--	--	-0.45097	0.02036	--	--
0.05	0.01474	--	--	-0.44997	0.02036	--	--
0.051	0.01427	--	--	-0.44897	0.02035	--	--
0.052	0.01404	--	--	-0.44797	0.02035	--	--
0.053	0.0135	--	--	-0.44697	0.02035	--	--
0.054	0.01308	--	--	-0.44597	0.02035	--	--
0.055	0.01269	--	--	-0.44497	0.02034	--	--
0.056	0.01251	--	--	-0.44397	0.02034	--	--
0.057	0.01234	--	--	-0.44297	0.02034	--	--
0.058	0.01216	--	--	-0.44197	0.02034	--	--
0.059	0.01199	--	--	-0.44097	0.02033	--	--
0.06	0.01175	--	--	-0.43997	0.02033	--	--
0.061	0.01156	--	--	-0.43897	0.02033	--	--
0.062	0.01139	--	--	-0.43797	0.02032	--	--
0.063	0.01099	--	--	-0.43697	0.02032	--	--
0.064	0.01063	--	--	-0.43597	0.02032	--	--
0.065	0.01046	--	--	-0.43497	0.02031	--	--
0.066	0.01029	--	--	-0.43397	0.02031	--	--
0.067	0.01007	--	--	-0.43297	0.02031	--	--
0.068	0.00993	--	--	-0.43197	0.0203	--	--
0.069	0.00959	--	--	-0.43097	0.0203	--	--
0.07	0.00932	--	--	-0.42997	0.0203	--	--
0.071	0.00919	--	--	-0.42897	0.0203	--	--
0.072	0.00907	--	--	-0.42797	0.02029	--	--
0.073	0.00895	--	--	-0.42697	0.02029	--	--
0.074	0.00879	--	--	-0.42597	0.02029	--	--
0.075	0.00866	--	--	-0.42497	0.02028	--	--
0.076	0.00841	--	--	-0.42397	0.02028	--	--
0.077	0.00818	--	--	-0.42297	0.02028	--	--
0.078	0.00793	--	--	-0.42197	0.02027	--	--
0.079	0.00782	--	--	-0.42097	0.02027	--	--
0.08	0.00768	--	--	-0.41997	0.02027	--	--
0.081	0.00756	--	--	-0.41897	0.02026	--	--
0.082	0.00732	--	--	-0.41797	0.02026	--	--
0.083	0.00721	--	--	-0.41697	0.02026	--	--
0.084	0.00697	--	--	-0.41597	0.02025	--	--
0.085	0.00686	--	--	-0.41497	0.02025	--	--
0.086	0.00675	--	--	-0.41397	0.02024	--	--
0.087	0.00659	--	--	-0.41297	0.02024	--	--
0.088	0.00636	--	--	-0.41197	0.02024	--	--
0.089	0.00624	--	--	-0.41097	0.02023	--	--
0.09	0.006	--	--	-0.40997	0.02023	--	--
0.091	0.00589	--	--	-0.40897	0.02023	--	--
0.092	0.00578	--	--	-0.40797	0.02022	--	--
0.093	0.00569	--	--	-0.40697	0.02022	--	--
0.094	0.00542	--	--	-0.40597	0.02022	--	--
0.095	0.00518	--	--	-0.40497	0.02021	--	--
0.096	0.00507	--	--	-0.40397	0.02021	--	--
0.097	0.00485	--	--	-0.40297	0.0202	--	--
0.098	0.00474	--	--	-0.40197	0.0202	--	--
0.099	0.00463	--	--	-0.40097	0.0202	--	--
0.1	0.00449	--	--	-0.39997	0.02019	--	--
0.101	0.00438	--	--	-0.39897	0.02019	--	--
0.102	0.00414	--	--	-0.39797	0.02019	--	--
0.103	0.00392	--	--	-0.39697	0.02018	--	--
0.104	0.00368	--	--	-0.39597	0.02018	--	--
0.105	0.00358	--	--	-0.39497	0.02017	--	--
0.106	0.00347	--	--	-0.39397	0.02017	--	--
0.107	0.00326	--	--	-0.39297	0.02017	--	--
0.108	0.00308	--	--	-0.39197	0.02016	--	--
0.109	0.00299	--	--	-0.39097	0.02016	--	--
0.11	0.00288	--	--	-0.38997	0.02015	--	--
0.111	0.00279	--	--	-0.38897	0.02015	--	--
0.112	0.00268	--	--	-0.38797	0.02014	--	--
0.113	0.00255	--	--	-0.38697	0.02014	--	--
0.114	0.00245	--	--	-0.38597	0.02014	--	--
0.115	0.00235	--	--	-0.38497	0.02013	--	--
0.116	0.00225	--	--	-0.38397	0.02013	--	--
0.117	0.00202	--	--	-0.38297	0.02012	--	--
0.118	0.00193	--	--	-0.38197	0.02012	--	--
0.119	0.00184	--	--	-0.38097	0.02011	--	--
0.12	0.00175	--	--	-0.37997	0.02011	--	--
0.121	0.00165	--	--	-0.37897	0.02011	--	--
0.122	0.00145	--	--	-0.37797	0.0201	--	--
0.123	0.00126	--	--	-0.37697	0.0201	--	--
0.124	0.00106	--	--	-0.37597	0.02009	--	--
0.125	0.000979167	--	--	-0.37497	0.02009	--	--
0.126	0.000877811	--	--	-0.37397	0.02008	--	--
0.127	0.000692145	--	--	-0.37297	0.02008	--	--
0.128	0.000502474	--	--	-0.37197	0.02008	--	--
0.129	0.000420741	--	--	-0.37097	0.02007	--	--
0.13	0.000316376	--	--	-0.36997	0.02007	--	--
0.131	0.000233616	--	--	-0.36897	0.02006	--	--
0.132	0.000165419	--	--	-0.36797	0.02006	--	--
0.133	1.13331e-05	--	--	-0.36697	0.02005	--	--
0.134	-5.49016e-05	--	--	-0.36597	0.02005	--	--
0.135	-0.000193781	--	--	-0.36497	0.02005	--	--
0.136	-0.000336377	--	--	-0.36397	0.02004	--	--
0.137	-0.000385622	--	--	-0.36297	0.02004	--	--
0.138	-0.000489564	--	--	-0.36197	0.02003	--	--
0.139	-0.000554723	--	--	-0.36097	0.02003	--	--
0.14	-0.00059007	--	--	-0.35997	0.02003	--	--
0.141	-0.000622328	--	--	-0.35897	0.02002	--	--
0.142	-0.000630674	--	--	-0.35797	0.02002	--	--
0.143	-0.000639638	--	--	-0.35697	0.02001	--	--
0.144	-0.000650377	--	--	-0.35597	0.02001	--	--
0.145	-0.000659738	--	--	-0.35497	0.02001	--	--
0.146	-0.00065028	--	--	-0.35397	0.02	--	--
0.147	-0.000641235	--	--	-0.35297	0.02	--	--
0.148	-0.000632784	--	--	-0.35197	0.01999	--	--
0.149	-0.000618015	--	--	-0.35097	0.01999	--	--
0.15	-0.000591048	--	--	-0.34997	0.01999	--	--
0.151	-0.000561717	--	--	-0.34897	0.01998	--	--
0.152	-0.000547728	--	--	-0.34797	0.01998	--	--
0.153	-0.00051157	--	--	-0.34697	0.01998	--	--
0.154	-0.000494311	--	--	-0.34597	0.01997	--	--
0.155	-0.000465823	--	--	-0.34497	0.01997	--	--
0.156	-0.000421153	--	--	-0.34397	0.01997	--	--
0.157	-0.000409693	--	--	-0.34297	0.01996	--	--
0.158	-0.000355381	--	--	-0.34197	0.01996	--	--
0.159	-0.000335111	--	--	-0.34097	0.01996	--	--
0.16	-0.000318252	--	--	-0.33997	0.01995	--	--
0.161	-0.000272853	--	--	-0.33897	0.01995	--	--
0.162	-0.000246129	--	--	-0.33797	0.01995	--	--
0.163	-0.000241193	--	--	-0.33697	0.01994	--	--
0.164	-0.00021605	--	--	-0.33597	0.01994	--	--
0.165	-0.000199615	--	--	-0.33497	0.01994	--	--
0.166	-0.00016644	--	--	-0.33397	0.01993	--	--
0.167	-0.000155418	--	--	-0.33297	0.01993	--	--
0.168	-0.000131953	--	--	-0.33197	0.01993	--	--
0.169	-0.000123722	--	--	-0.33097	0.01993	--	--
0.17	-0.000105197	--	--	-0.32997	0.01992	--	--
0.171	-7.87256e-05	--	--	-0.32897	0.01992	--	--
0.172	-7.037e-05	--	--	-0.32797	0.01992	--	--
0.173	-5.29654e-05	--	--	-0.32697	0.01992	--	--
0.174	-4.67995e-05	--	--	-0.32597	0.01991	--	--
0.175	-6.84441e-06	--	--	-0.32497	0.01991	--	--
0.176	1.92524e-05	--	--	-0.32397	0.01991	--	--
0.177	3.60324e-05	--	--	-0.32297	0.01991	--	--
0.178	5.55735e-05	--	--	-0.32197	0.0199	--	--
0.179	6.37413e-05	--	--	-0.32097	0.0199	--	--
0.18	8.46821e-05	--	--	-0.31997	0.0199	--	--
0.181	0.000119149	--	--	-0.31897	0.0199	--	--
0.182	0.000134206	--	--	-0.31797	0.0199	--	--
0.183	0.000150989	--	--	-0.31697	0.0199	--	--
0.184	0.000185069	--	--	-0.31597	0.01989	--	--
0.185	0.000190797	--	--	-0.31497	0.01989	--	--
0.186	0.000210266	--	--	-0.31397	0.01989	--	--
0.187	0.000252334	--	--	-0.31297	0.01989	--	--
0.188	0.000255706	--	--	-0.31197	0.01989	--	--
0.189	0.000272416	--	--	-0.31097	0.01989	--	--
0.19	0.000284292	--	--	-0.30997	0.01989	--	--
0.191	0.000297267	--	--	-0.30897	0.01989	--	--
0.192	0.000337201	--	--	-0.30797	0.01988	--	--
0.193	0.000355474	--	--	-0.30697	0.01988	--	--
0.194	0.000366234	--	--	-0.30597	0.01988	--	--
0.195	0.000409093	--	--	-0.30497	0.01988	--	--
0.196	0.00044016	--	--	-0.30397	0.01988	--	--
0.197	0.000454333	--	--	-0.30297	0.01988	--	--
0.198	0.000453719	--	--	-0.30197	0.01988	--	--
0.199	0.000462407	--	--	-0.30097	0.01988	--	--
0.2	0.00050168	--	--	-0.29997	0.01988	--	--
0.201	0.000531789	--	--	-0.29897	0.01988	--	--
0.202	0.000570746	--	--	-0.29797	0.01988	--	--
0.203	0.000577222	--	--	-0.29697	0.01988	--	--
0.204	0.000587552	--	--	-0.29597	0.01988	--	--
0.205	0.000618051	--	--	-0.29497	0.01988	--	--
0.206	0.000629367	--	--	-0.29397	0.01988	--	--
0.207	0.000656682	--	--	-0.29297	0.01988	--	--
0.208	0.00066634	--	--	-0.29197	0.01988	--	--
0.209	0.000678684	--	--	-0.29097	0.01988	--	--
0.21	0.000691236	--	--	-0.28997	0.01988	--	--
0.211	0.000726557	--	--	-0.28897	0.01988	--	--
0.212	0.00073209	--	--	-0.28797	0.01988	--	--
0.213	0.000742101	--	--	-0.28697	0.01988	--	--
0.214	0.000779951	--	--	-0.28597	0.01988	--	--
0.215	0.00080776	--	--	-0.28497	0.01988	--	--
0.216	0.000870508	--	--	-0.28397	0.01988	--	--
0.217	0.00090777	--	--	-0.28297	0.01989	--	--
0.218	0.000916165	--	--	-0.28197	0.01989	--	--
0.219	0.000920564	--	--	-0.28097	0.01989	--	--
0.22	0.000940645	--	--	-0.27997	0.01989	--	--
0.221	0.000998808	--	--	-0.27897	0.01989	--	--
0.222	0.00105	--	--	-0.27797	0.01989	--	--
0.223	0.00105	--	--	-0.27697	0.01989	--	--
0.224	0.00108	--	--	-0.27597	0.01989	--	--
0.225	0.0011	--	--	-0.27497	0.0199	--	--
0.226	0.00111	--	--	-0.27397	0.0199	--	--
0.227	0.00114	--	--	-0.27297	0.0199	--	--
0.228	0.00115	--	--	-0.27197	0.0199	--	--
0.229	0.00117	--	--	-0.27097	0.0199	--	--
0.23	0.00117	--	--	-0.26997	0.01991	--	--
0.231	0.00121	--	--	-0.26897	0.01991	--	--
0.232	0.00123	--	--	-0.26797	0.01991	--	--
0.233	0.00125	--	--	-0.26697	0.01991	--	--
0.234	0.00129	--	--	-0.26597	0.01992	--	--
0.235	0.00131	--	--	-0.26497	0.01992	--	--
0.236	0.00134	--	--	-0.26397	0.01992	--	--
0.237	0.00136	--	--	-0.26297	0.01992	--	--
0.238	0.00138	--	--	-0.26197	0.01993	--	--
0.239	0.00141	--	--	-0.26097	0.01993	--	--
0.24	0.00142	--	--	-0.25997	0.01993	--	--
0.241	0.00145	--	--	-0.25897	0.01993	--	--
0.242	0.00146	--	--	-0.25797	0.01994	--	--
0.243	0.00147	--	--	-0.25697	0.01994	--	--
0.244	0.00149	--	--	-0.25597	0.01994	--	--
0.245	0.00151	--	--	-0.25497	0.01995	--	--
0.246	0.00152	--	--	-0.25397	0.01995	--	--
0.247	0.00154	--	--	-0.25297	0.01995	--	--
0.248	0.00155	--	--	-0.25197	0.01996	--	--
0.249	0.00156	--	--	-0.25097	0.01996	--	--
0.25	0.00158	--	--	-0.24997	0.01997	--	--
0.251	0.00161	--	--	-0.24897	0.01997	--	--
0.252	0.00163	--	--	-0.24797	0.01997	--	--
0.253	0.00164	--	--	-0.24697	0.01998	--	--
0.254	0.00165	--	--	-0.24597	0.01998	--	--
0.255	0.00167	--	--	-0.24497	0.01999	--	--
0.256	0.00169	--	--	-0.24397	0.01999	--	--
0.257	0.00172	--	--	-0.24297	0.01999	--	--
0.258	0.00173	--	--	-0.24197	0.02	--	--
0.259	0.00174	--	--	-0.24097	0.02	--	--
0.26	0.00175	--	--	-0.23997	0.02001	--	--
0.261	0.00178	--	--	-0.23897	0.02001	--	--
0.262	0.0018	--	--	-0.23797	0.02002	--	--
0.263	0.00183	--	--	-0.23697	0.02002	--	--
0.264	0.00184	--	--	-0.23597	0.02003	--	--
0.265	0.00185	--	--	-0.23497	0.02003	--	--
0.266	0.00187	--	--	-0.23397	0.02004	--	--
0.267	0.00188	--	--	-0.23297	0.02004	--	--
0.268	0.00189	--	--	-0.23197	0.02005	--	--
0.269	0.0019	--	--	-0.23097	0.02005	--	--
0.27	0.00191	--	--	-0.22997	0.02006	--	--
0.271	0.00193	--	--	-0.22897	0.02006	--	--
0.272	0.00194	--	--	-0.22797	0.02007	--	--
0.273	0.00197	--	--	-0.22697	0.02007	--	--
0.274	0.00198	--	--	-0.22597	0.02008	--	--
0.275	0.00198	--	--	-0.22497	0.02008	--	--
0.276	0.00199	--	--	-0.22397	0.02009	--	--
0.277	0.00201	--	--	-0.22297	0.0201	--	--
0.278	0.00201	--	--	-0.22197	0.0201	--	--
0.279	0.00203	--	--	-0.22097	0.02011	--	--
0.28	0.00203	--	--	-0.21997	0.02011	--	--
0.281	0.00205	--	--	-0.21897	0.02012	--	--
0.282	0.00206	--	--	-0.21797	0.02013	--	--
0.283	0.00207	--	--	-0.21697	0.02013	--	--
0.284	0.00208	--	--	-0.21597	0.02014	--	--
0.285	0.00209	--	--	-0.21497	0.02015	--	--
0.286	0.0021	--	--	-0.21397	0.02015	--	--
0.287	0.00212	--	--	-0.21297	0.02016	--	--
0.288	0.00212	--	--	-0.21197	0.02016	--	--
0.289	0.00213	--	--	-0.21097	0.02017	--	--
0.29	0.00214	--	--	-0.20997	0.02018	--	--
0.291	0.00215	--	--	-0.20897	0.02019	--	--
0.292	0.00217	--	--	-0.20797	0.02019	--	--
0.293	0.00217	--	--	-0.20697	0.0202	--	--
0.294	0.00217	--	--	-0.20597	0.02021	--	--
0.295	0.00217	--	--	-0.20497	0.02021	--	--
0.296	0.00219	--	--	-0.20397	0.02022	--	--
0.297	0.0022	--	--	-0.20297	0.02023	--	--
0.298	0.00221	--	--	-0.20197	0.02023	--	--
0.299	0.00221	--	--	-0.20097	0.02024	--	--
0.3	0.00222	--	--	-0.19997	0.02025	--	--
0.301	0.00223	--	--	-0.19897	0.02026	--	--
0.302	0.00224	--	--	-0.19797	0.02026	--	--
0.303	0.00223	--	--	-0.19697	0.02027	--	--
0.304	0.00225	--	--	-0.19597	0.02028	--	--
0.305	0.00225	--	--	-0.19497	0.02029	--	--
0.306	0.00226	--	--	-0.19397	0.0203	--	--
0.307	0.00226	--	--	-0.19297	0.0203	--	--
0.308	0.00227	--	--	-0.19197	0.02031	--	--
0.309	0.00228	--	--	-0.19097	0.02032	--	--
0.31	0.00228	--	--	-0.18997	0.02033	--	--
0.311	0.00228	--	--	-0.18897	0.02034	--	--
0.312	0.00229	--	--	-0.18797	0.02034	--	--
0.313	0.00231	--	--	-0.18697	0.02035	--	--
0.314	0.00231	--	--	-0.18597	0.02036	--	--
0.315	0.00232	--	--	-0.18497	0.02037	--	--
0.316	0.00233	--	--	-0.18397	0.02038	--	--
0.317	0.00233	--	--	-0.18297	0.02039	--	--
0.318	0.00232	--	--	-0.18197	0.02039	--	--
0.319	0.00233	--	--	-0.18097	0.0204	--	--
0.32	0.00235	--	--	-0.17997	0.02041	--	--
0.321	0.00236	--	--	-0.17897	0.02042	--	--
0.322	0.00236	--	--	-0.17797	0.02043	--	--
0.323	0.00237	--	--	-0.17697	0.02044	--	--
0.324	0.00238	--	--	-0.17597	0.02044	--	--
0.325	0.00239	--	--	-0.17497	0.02045	--	--
0.326	0.0024	--	--	-0.17397	0.02046	--	--
0.327	0.0024	--	--	-0.17297	0.02047	--	--
0.328	0.00241	--	--	-0.17197	0.02048	--	--
0.329	0.00242	--	--	-0.17097	0.02049	--	--
0.33	0.00242	--	--	-0.16997	0.0205	--	--
0.331	0.00243	--	--	-0.16897	0.02051	--	--
0.332	0.00245	--	--	-0.16797	0.02052	--	--
0.333	0.00245	--	--	-0.16697	0.02052	--	--
0.334	0.00247	--	--	-0.16597	0.02053	--	--
0.335	0.00247	--	--	-0.16497	0.02054	--	--
0.336	0.00247	--	--	-0.16397	0.02055	--	--
0.337	0.00248	--	--	-0.16297	0.02056	--	--
0.338	0.0025	--	--	-0.16197	0.02057	--	--
0.339	0.0025	--	--	-0.16097	0.02058	--	--
0.34	0.00251	--	--	-0.15997	0.02059	--	--
0.341	0.00251	--	--	-0.15897	0.0206	--	--
0.342	0.00251	--	--	-0.15797	0.02061	--	--
0.343	0.00251	--	--	-0.15697	0.02062	--	--
0.344	0.00253	--	--	-0.15597	0.02063	--	--
0.345	0.00253	--	--	-0.15497	0.02064	--	--
0.346	0.00252	--	--	-0.15397	0.02064	--	--
0.347	0.00254	--	--	-0.15297	0.02065	--	--
0.348	0.00255	--	--	-0.15197	0.02066	--	--
0.349	0.00254	--	--	-0.15097	0.02067	--	--
0.35	0.00255	--	--	-0.14997	0.02068	--	--
0.351	0.00256	--	--	-0.14897	0.02069	--	--
0.352	0.00256	--	--	-0.14797	0.0207	--	--
0.353	0.00258	--	--	-0.14697	0.02071	--	--
0.354	0.00258	--	--	-0.14597	0.02072	--	--
0.355	0.00258	--	--	-0.14497	0.02073	--	--
0.356	0.00258	--	--	-0.14397	0.02074	--	--
0.357	0.00259	--	--	-0.14297	0.02075	--	--
0.358	0.00259	--	--	-0.14197	0.02076	--	--
0.359	0.0026	--	--	-0.14097	0.02077	--	--
0.36	0.0026	--	--	-0.13997	0.02078	--	--
0.361	0.00262	--	--	-0.13897	0.02079	--	--
0.362	0.00262	--	--	-0.13797	0.0208	--	--
0.363	0.00263	--	--	-0.13697	0.02081	--	--
0.364	0.00263	--	--	-0.13597	0.02082	--	--
0.365	0.00264	--	--	-0.13497	0.02083	--	--
0.366	0.00264	--	--	-0.13397	0.02083	--	--
0.367	0.00264	--	--	-0.13297	0.02084	--	--
0.368	0.00264	--	--	-0.13197	0.02085	--	--
0.369	0.00265	--	--	-0.13097	0.02086	--	--
0.37	0.00265	--	--	-0.12997	0.02087	--	--
0.371	0.00266	--	--	-0.12897	0.02088	--	--
0.372	0.00266	--	--	-0.12797	0.02089	--	--
0.373	0.00267	--	--	-0.12697	0.0209	--	--
0.374	0.00268	--	--	-0.12597	0.02091	--	--
0.375	0.00269	--	--	-0.12497	0.02092	--	--
0.376	0.0027	--	--	-0.12397	0.02093	--	--
0.377	0.0027	--	--	-0.12297	0.02094	--	--
0.378	0.00272	--	--	-0.12197	0.02095	--	--
0.379	0.00272	--	--	-0.12097	0.02096	--	--
0.38	0.00272	--	--	-0.11997	0.02097	--	--
0.381	0.00272	--	--	-0.11897	0.02098	--	--
0.382	0.00273	--	--	-0.11797	0.02099	--	--
0.383	0.00273	--	--	-0.11697	0.021	--	--
0.384	0.00274	--	--	-0.11597	0.02101	--	--
0.385	0.00274	--	--	-0.11497	0.02102	--	--
0.386	0.00275	--	--	-0.11397	0.02103	--	--
0.387	0.00275	--	--	-0.11297	0.02104	--	--
0.388	0.00276	--	--	-0.11197	0.02105	--	--
0.389	0.00276	--	--	-0.11097	0.02105	--	--
0.39	0.00276	--	--	-0.10997	0.02106	--	--
0.391	0.00277	--	--	-0.10897	0.02107	--	--
0.392	0.00278	--	--	-0.10797	0.02108	--	--
0.393	0.00278	--	--	-0.10697	0.02109	--	--
0.394	0.00279	--	--	-0.10597	0.0211	--	--
0.395	0.0028	--	--	-0.10497	0.02111	--	--
0.396	0.00281	--	--	-0.10397	0.02112	--	--
0.397	0.00281	--	--	-0.10297	0.02113	--	--
0.398	0.00281	--	--	-0.10197	0.02114	--	--
0.399	0.00282	--	--	-0.10097	0.02115	--	--
0.4	0.00283	--	--	-0.09997	0.02116	--	--
0.401	0.00284	--	--	-0.09897	0.02117	--	--
0.402	0.00284	--	--	-0.09797	0.02118	--	--
0.403	0.00286	--	--	-0.09697	0.02119	--	--
0.404	0.00285	--	--	-0.09597	0.0212	--	--
0.405	0.00285	--	--	-0.09497	0.02121	--	--
0.406	0.00286	--	--	-0.09397	0.02122	--	--
0.407	0.00286	--	--	-0.09297	0.02123	--	--
0.408	0.00287	--	--	-0.09197	0.02124	--	--
0.409	0.00287	--	--	-0.09097	0.02125	--	--
0.41	0.00288	--	--	-0.08997	0.02125	--	--
0.411	0.00288	--	--	-0.08897	0.02126	--	--
0.412	0.00288	--	--	-0.08797	0.02127	--	--
0.413	0.00289	--	--	-0.08697	0.02128	--	--
0.414	0.00288	--	--	-0.08597	0.02129	--	--
0.415	0.00288	--	--	-0.08497	0.0213	--	--
0.416	0.00289	--	--	-0.08397	0.02131	--	--
0.417	0.0029	--	--	-0.08297	0.02132	--	--
0.418	0.0029	--	--	-0.08197	0.02133	--	--
0.419	0.0029	--	--	-0.08097	0.02134	--	--
0.42	0.00292	--	--	-0.07997	0.02135	--	--
0.421	0.00292	--	--	-0.07897	0.02136	--	--
0.422	0.00291	--	--	-0.07797	0.02137	--	--
0.423	0.00292	--	--	-0.07697	0.02138	--	--
0.424	0.00293	--	--	-0.07597	0.02139	--	--
0.425	0.00294	--	--	-0.07497	0.0214	--	--
0.426	0.00294	--	--	-0.07397	0.0214	--	--
0.427	0.00294	--	--	-0.07297	0.02141	--	--
0.428	0.00295	--	--	-0.07197	0.02142	--	--
0.429	0.00294	--	--	-0.07097	0.02143	--	--
0.43	0.00295	--	--	-0.06997	0.02144	--	--
0.431	0.00296	--	--	-0.06897	0.02145	--	--
0.432	0.00296	--	--	-0.06797	0.02146	--	--
0.433	0.00297	--	--	-0.06697	0.02147	--	--
0.434	0.00297	--	--	-0.06597	0.02148	--	--
0.435	0.00297	--	--	-0.06497	0.02149	--	--
0.436	0.00297	--	--	-0.06397	0.0215	--	--
0.437	0.00297	--	--	-0.06297	0.02151	--	--
0.438	0.00298	--	--	-0.06197	0.02151	--	--
0.439	0.003	--	--	-0.06097	0.02152	--	--
0.44	0.003	--	--	-0.05997	0.02153	--	--
0.441	0.003	--	--	-0.05897	0.02154	--	--
0.442	0.00301	--	--	-0.05797	0.02155	--	--
0.443	0.00301	--	--	-0.05697	0.02156	--	--
0.444	0.00301	--	--	-0.05597	0.02157	--	--
0.445	0.00302	--	--	-0.05497	0.02158	--	--
0.446	0.00303	--	--	-0.05397	0.02158	--	--
0.447	0.00303	--	--	-0.05297	0.02159	--	--
0.448	0.00304	--	--	-0.05197	0.0216	--	--
0.449	0.00304	--	--	-0.05097	0.02161	--	--
0.45	0.00304	--	--	-0.04997	0.02162	--	--
0.451	0.00304	--	--	-0.04897	0.02163	--	--
0.452	0.00304	--	--	-0.04797	0.02164	--	--
0.453	0.00305	--	--	-0.04697	0.02164	--	--
0.454	0.00305	--	--	-0.04597	0.02165	--	--
0.455	0.00305	--	--	-0.04497	0.02166	--	--
0.456	0.00305	--	--	-0.04397	0.02167	--	--
0.457	0.00305	--	--	-0.04297	0.02168	--	--
0.458	0.00306	--	--	-0.04197	0.02169	--	--
0.459	0.00306	--	--	-0.04097	0.02169	--	--
0.46	0.00306	--	--	-0.03997	0.0217	--	--
0.461	0.00306	--	--	-0.03897	0.02171	--	--
0.462	0.00307	--	--	-0.03797	0.02172	--	--
0.463	0.00309	--	--	-0.03697	0.02173	--	--
0.464	0.00309	--	--	-0.03597	0.02173	--	--
0.465	0.00309	--	--	-0.03497	0.02174	--	--
0.466	0.00309	--	--	-0.03397	0.02175	--	--
0.467	0.0031	--	--	-0.03297	0.02176	--	--
0.468	0.0031	--	--	-0.03197	0.02176	--	--
0.469	0.0031	--	--	-0.03097	0.02177	--	--
0.47	0.0031	--	--	-0.02997	0.02178	--	--
0.471	0.0031	--	--	-0.02897	0.02179	--	--
0.472	0.0031	--	--	-0.02797	0.02179	--	--
0.473	0.00311	--	--	-0.02697	0.0218	--	--
0.474	0.00311	--	--	-0.02597	0.02181	--	--
0.475	0.00311	--	--	-0.02497	0.02181	--	--
0.476	0.00312	--	--	-0.02397	0.02182	--	--
0.477	0.00312	--	--	-0.02297	0.02183	--	--
0.478	0.00312	--	--	-0.02197	0.02183	--	--
0.479	0.00313	--	--	-0.02097	0.02184	--	--
0.48	0.00313	--	--	-0.01997	0.02185	--	--
0.481	0.00313	--	--	-0.01897	0.02185	--	--
0.482	0.00314	--	--	-0.01797	0.02186	--	--
0.483	0.00314	--	--	-0.01697	0.02187	--	--
0.484	0.00314	--	--	-0.01597	0.02187	--	--
0.485	0.00314	--	--	-0.01497	0.02188	--	--
0.486	0.00316	--	--	-0.01397	0.02189	--	--
0.487	0.00317	--	--	-0.01297	0.02189	--	--
0.488	0.00317	--	--	-0.01197	0.0219	--	--
0.489	0.00317	--	--	-0.01097	0.0219	--	--
0.49	0.00318	--	--	-0.00997	0.02191	--	--
0.491	0.00318	--	--	-0.00897	0.02191	--	--
0.492	0.00317	--	--	-0.00797	0.02192	--	--
0.493	0.00317	--	--	-0.00697	0.02193	--	--
0.494	0.00319	--	--	-0.00597	0.02193	--	--
0.495	0.00319	--	--	-0.00497	0.02194	--	--
0.496	0.00319	--	--	-0.00397	0.02194	--	--
0.497	0.0032	--	--	-0.00297	0.02194	--	--
0.498	0.00319	--	--	-0.00197	0.02195	--	--
0.499	0.0032	--	--	-0.00097	0.02195	--	--
				3e-05	0.02196	--	--
				0.00103	0.02196	--	--
				0.00203	0.02197	--	--
				0.00303	0.02197	--	--
				0.00403	0.02197	--	--
				0.00503	0.02198	--	--
				0.00603	0.02198	--	--
				0.00703	0.02199	--	--
				0.00803	0.02199	--	--
				0.00903	0.02199	--	--
				0.01003	0.02199	--	--
				0.01103	0.022	--	--
				0.01203	0.022	--	--
				0.01303	0.022	--	--
				0.01403	0.022	--	--
				0.01503	0.02201	--	--
				0.01603	0.02201	--	--
				0.01703	0.02201	--	--
				0.01803	0.02201	--	--
				0.01903	0.02201	--	--
				0.02003	0.02201	--	--
				0.02103	0.02201	--	--
				0.02203	0.02201	--	--
				0.02303	0.02201	--	--
				0.02403	0.02201	--	--
				0.02503	0.02201	--	--
				0.02603	0.02201	--	--
				0.02703	0.02201	--	--
				0.02803	0.02201	--	--
				0.02903	0.02201	--	--
				0.03003	0.02201	--	--
				0.03103	0.02201	--	--
				0.03203	0.02201	--	--
				0.03303	0.022	--	--
				0.03403	0.022	--	--
				0.03503	0.022	--	--
				0.03603	0.022	--	--
				0.03703	0.02199	--	--
				0.03803	0.02199	--	--
				0.03903	0.02198	--	--
				0.04003	0.02198	--	--
				0.04103	0.02198	--	--
				0.04203	0.02197	--	--
				0.04303	0.02197	--	--
				0.04403	0.02196	--	--
				0.04503	0.02195	--	--
				0.04603	0.02195	--	--
				0.04703	0.02194	--	--
				0.04803	0.02193	--	--
				0.04903	0.02193	--	--
				0.05003	0.02192	--	--
				0.05103	0.02191	--	--
				0.05203	0.0219	--	--
				0.05303	0.02189	--	--
				0.05403	0.02188	--	--
				0.05503	0.02187	--	--
				0.05603	0.02186	--	--
				0.05703	0.02185	--	--
				0.05803	0.02184	--	--
				0.05903	0.02183	--	--
				0.06003	0.02182	--	--
				0.06103	0.02181	--	--
				0.06203	0.02179	--	--
				0.06303	0.02178	--	--
				0.06403	0.02176	--	--
				0.06503	0.02175	--	--
				0.06603	0.02174	--	--
				0.06703	0.02172	--	--
				0.06803	0.0217	--	--
				0.06903	0.02169	--	--
				0.07003	0.02167	--	--
				0.07103	0.02165	--	--
				0.07203	0.02164	--	--
				0.07303	0.02162	--	--
				0.07403	0.0216	--	--
				0.07503	0.02158	--	--
				0.07603	0.02156	--	--
				0.07703	0.02154	--	--
				0.07803	0.02152	--	--
				0.07903	0.02149	--	--
				0.08003	0.02147	--	--
				0.08103	0.02145	--	--
				0.08203	0.02142	--	--
				0.08303	0.0214	--	--
				0.08403	0.02137	--	--
				0.08503	0.02135	--	--
				0.08603	0.02132	--	--
				0.08703	0.0213	--	--
				0.08803	0.02127	--	--
				0.08903	0.02124	--	--
				0.09003	0.02121	--	--
				0.09103	0.02118	--	--
				0.09203	0.02115	--	--
				0.09303	0.02112	--	--
				0.09403	0.02109	--	--
				0.09503	0.02106	--	--
				0.09603	0.02102	--	--
				0.09703	0.02099	--	--
				0.09803	0.02095	--	--
				0.09903	0.02092	--	--
				0.10003	0.02088	--	--
				0.10103	0.02085	--	--
				0.10203	0.02081	--	--
				0.10303	0.02077	--	--
				0.10403	0.02073	--	--
				0.10503	0.02069	--	--
				0.10603	0.02065	--	--
				0.10703	0.02061	--	--
				0.10803	0.02057	--	--
				0.10903	0.02053	--	--
				0.11003	0.02049	--	--
				0.11103	0.02044	--	--
				0.11203	0.0204	--	--
				0.11303	0.02036	--	--
				0.11403	0.02031	--	--
				0.11503	0.02026	--	--
				0.11603	0.02022	--	--
				0.11703	0.02017	--	--
				0.11803	0.02012	--	--
				0.11903	0.02007	--	--
				0.12003	0.02002	--	--
				0.12103	0.01997	--	--
				0.12203	0.01992	--	--
				0.12303	0.01987	--	--
				0.12403	0.01981	--	--
				0.12503	0.01976	--	--
				0.12603	0.01971	--	--
				0.12703	0.01965	--	--
				0.12803	0.0196	--	--
				0.12903	0.01954	--	--
				0.13003	0.01948	--	--
				0.13103	0.01942	--	--
				0.13203	0.01937	--	--
				0.13303	0.01931	--	--
				0.13403	0.01925	--	--
				0.13503	0.01918	--	--
				0.13603	0.01912	--	--
				0.13703	0.01906	--	--
				0.13803	0.019	--	--
				0.13903	0.01893	--	--
				0.14003	0.01887	--	--
				0.14103	0.0188	--	--
				0.14203	0.01874	--	--
				0.14303	0.01867	--	--
				0.14403	0.0186	--	--
				0.14503	0.01853	--	--
				0.14603	0.01846	--	--
				0.14703	0.01839	--	--
				0.14803	0.01832	--	--
				0.14903	0.01825	--	--
				0.15003	0.01818	--	--
				0.15103	0.0181	--	--
				0.15203	0.01803	--	--
				0.15303	0.01796	--	--
				0.15403	0.01788	--	--
				0.15503	0.0178	--	--
				0.15603	0.01773	--	--
				0.15703	0.01765	--	--
				0.15803	0.01757	--	--
				0.15903	0.01749	--	--
				0.16003	0.01741	--	--
				0.16103	0.01733	--	--
				0.16203	0.01725	--	--
				0.16303	0.01716	--	--
				0.16403	0.01708	--	--
				0.16503	0.017	--	--
				0.16603	0.01691	--	--
				0.16703	0.01682	--	--
				0.16803	0.01674	--	--
				0.16903	0.01665	--	--
				0.17003	0.01656	--	--
				0.17103	0.01647	--	--
				0.17203	0.01638	--	--
				0.17303	0.01629	--	--
				0.17403	0.01619	--	--
				0.17503	0.0161	--	--
				0.17603	0.01601	--	--
				0.17703	0.01591	--	--
				0.17803	0.01581	--	--
				0.17903	0.01572	--	--
				0.18003	0.01562	--	--
				0.18103	0.01552	--	--
				0.18203	0.01542	--	--
				0.18303	0.01532	--	--
				0.18403	0.01522	--	--
				0.18503	0.01512	--	--
				0.18603	0.01501	--	--
				0.18703	0.01491	--	--
				0.18803	0.01481	--	--
				0.18903	0.0147	--	--
				0.19003	0.01459	--	--
				0.19103	0.01449	--	--
				0.19203	0.01438	--	--
				0.19303	0.01427	--	--
				0.19403	0.01416	--	--
				0.19503	0.01405	--	--
				0.19603	0.01394	--	--
				0.19703	0.01383	--	--
				0.19803	0.01372	--	--
				0.19903	0.01361	--	--
				0.20003	0.0135	--	--
				0.20103	0.01339	--	--
				0.20203	0.01327	--	--
				0.20303	0.01316	--	--
				0.20403	0.01305	--	--
				0.20503	0.01293	--	--
				0.20603	0.01282	--	--
				0.20703	0.0127	--	--
				0.20803	0.01259	--	--
				0.20903	0.01247	--	--
				0.21003	0.01236	--	--
				0.21103	0.01224	--	--
				0.21203	0.01212	--	--
				0.21303	0.01201	--	--
				0.21403	0.01189	--	--
				0.21503	0.01178	--	--
				0.21603	0.01166	--	--
				0.21703	0.01154	--	--
				0.21803	0.01143	--	--
				0.21903	0.01131	--	--
				0.22003	0.01119	--	--
				0.22103	0.01108	--	--
				0.22203	0.01096	--	--
				0.22303	0.01085	--	--
				0.22403	0.01073	--	--
				0.22503	0.01062	--	--
				0.22603	0.0105	--	--
				0.22703	0.01039	--	--
				0.22803	0.01027	--	--
				0.22903	0.01016	--	--
				0.23003	0.01005	--	--
				0.23103	0.00994	--	--
				0.23203	0.00982	--	--
				0.23303	0.00971	--	--
				0.23403	0.0096	--	--
				0.23503	0.00949	--	--
				0.23603	0.00938	--	--
				0.23703	0.00927	--	--
				0.23803	0.00917	--	--
				0.23903	0.00906	--	--
				0.24003	0.00895	--	--
				0.24103	0.00885	--	--
				0.24203	0.00874	--	--
				0.24303	0.00864	--	--
				0.24403	0.00854	--	--
				0.24503	0.00843	--	--
				0.24603	0.00833	--	--
				0.24703	0.00823	--	--
				0.24803	0.00813	--	--
				0.24903	0.00803	--	--
				0.25003	0.00793	--	--
				0.25103	0.00784	--	--
				0.25203	0.00774	--	--
				0.25303	0.00765	--	--
				0.25403	0.00755	--	--
				0.25503	0.00746	--	--
				0.25603	0.00737	--	--
				0.25703	0.00727	--	--
				0.25803	0.00718	--	--
				0.25903	0.00709	--	--
				0.26003	0.00701	--	--
				0.26103	0.00692	--	--
				0.26203	0.00683	--	--
				0.26303	0.00674	--	--
				0.26403	0.00666	--	--
				0.26503	0.00657	--	--
				0.26603	0.00649	--	--
				0.26703	0.00641	--	--
				0.26803	0.00633	--	--
				0.26903	0.00624	--	--
				0.27003	0.00616	--	--
				0.27103	0.00608	--	--
				0.27203	0.00601	--	--
				0.27303	0.00593	--	--
				0.27403	0.00585	--	--
				0.27503	0.00578	--	--
				0.27603	0.0057	--	--
				0.27703	0.00563	--	--
				0.27803	0.00555	--	--
				0.27903	0.00548	--	--
				0.28003	0.00541	--	--
				0.28103	0.00534	--	--
				0.28203	0.00527	--	--
				0.28303	0.0052	--	--
				0.28403	0.00514	--	--
				0.28503	0.00507	--	--
				0.28603	0.00501	--	--
				0.28703	0.00494	--	--
				0.28803	0.00488	--	--
				0.28903	0.00482	--	--
				0.29003	0.00476	--	--
				0.29103	0.0047	--	--
				0.29203	0.00464	--	--
				0.29303	0.00458	--	--
				0.29403	0.00452	--	--
				0.29503	0.00447	--	--
				0.29603	0.00441	--	--
				0.29703	0.00436	--	--
				0.29803	0.00431	--	--
				0.29903	0.00425	--	--
				0.30003	0.0042	--	--
				0.30103	0.00416	--	--
				0.30203	0.00411	--	--
				0.30303	0.00406	--	--
				0.30403	0.00402	--	--
				0.30503	0.00397	--	--
				0.30603	0.00393	--	--
				0.30703	0.00389	--	--
				0.30803	0.00384	--	--
				0.30903	0.0038	--	--
				0.31003	0.00377	--	--
				0.31103	0.00373	--	--
				0.31203	0.00369	--	--
				0.31303	0.00366	--	--
				0.31403	0.00362	--	--
				0.31503	0.00359	--	--
				0.31603	0.00356	--	--
				0.31703	0.00353	--	--
				0.31803	0.0035	--	--
				0.31903	0.00348	--	--
				0.32003	0.00345	--	--
				0.32103	0.00343	--	--
				0.32203	0.0034	--	--
				0.32303	0.00338	--	--
				0.32403	0.00336	--	--
				0.32503	0.00334	--	--
				0.32603	0.00332	--	--
				0.32703	0.00331	--	--
				0.32803	0.00329	--	--
				0.32903	0.00328	--	--
				0.33003	0.00327	--	--
				0.33103	0.00326	--	--
				0.33203	0.00325	--	--
				0.33303	0.00324	--	--
				0.33403	0.00323	--	--
				0.33503	0.00323	--	--
				0.33603	0.00323	--	--
				0.33703	0.00322	--	--
				0.33803	0.00322	--	--
				0.33903	0.00322	--	--
				0.34003	0.00322	--	--
				0.34103	0.00322	--	--
				0.34203	0.00322	--	--
				0.34303	0.00323	--	--
				0.34403	0.00323	--	--
				0.34503	0.00324	--	--
				0.34603	0.00324	--	--
				0.34703	0.00325	--	--
				0.34803	0.00326	--	--
				0.34903	0.00326	--	--
				0.35003	0.00327	--	--
				0.35103	0.00328	--	--
				0.35203	0.00329	--	--
				0.35303	0.0033	--	--
				0.35403	0.00331	--	--
				0.35503	0.00333	--	--
				0.35603	0.00334	--	--
				0.35703	0.00335	--	--
				0.35803	0.00336	--	--
				0.35903	0.00338	--	--
				0.36003	0.00339	--	--
				0.36103	0.00341	--	--
				0.36203	0.00342	--	--
				0.36303	0.00344	--	--
				0.36403	0.00345	--	--
				0.36503	0.00347	--	--
				0.36603	0.00349	--	--
				0.36703	0.0035	--	--
				0.36803	0.00352	--	--
				0.36903	0.00354	--	--
				0.37003	0.00356	--	--
				0.37103	0.00357	--	--
				0.37203	0.00359	--	--
				0.37303	0.00361	--	--
				0.37403	0.00363	--	--
				0.37503	0.00365	--	--
				0.37603	0.00367	--	--
				0.37703	0.00369	--	--
				0.37803	0.0037	--	--
				0.37903	0.00372	--	--
				0.38003	0.00374	--	--
				0.38103	0.00376	--	--
				0.38203	0.00378	--	--
				0.38303	0.0038	--	--
				0.38403	0.00382	--	--
				0.38503	0.00384	--	--
				0.38603	0.00385	--	--
				0.38703	0.00387	--	--
				0.38803	0.00389	--	--
				0.38903	0.00391	--	--
				0.39003	0.00393	--	--
				0.39103	0.00395	--	--
				0.39203	0.00396	--	--
				0.39303	0.00398	--	--
				0.39403	0.004	--	--
				0.39503	0.00402	--	--
				0.39603	0.00403	--	--
				0.39703	0.00405	--	--
				0.39803	0.00407	--	--
				0.39903	0.00409	--	--
				0.40003	0.00411	--	--
				0.40103	0.00412	--	--
				0.40203	0.00414	--	--
				0.40303	0.00416	--	--
				0.40403	0.00418	--	--
				0.40503	0.00419	--	--
				0.40603	0.00421	--	--
				0.40703	0.00423	--	--
				0.40803	0.00425	--	--
				0.40903	0.00426	--	--
				0.41003	0.00428	--	--
				0.41103	0.0043	--	--
				0.41203	0.00432	--	--
				0.41303	0.00434	--	--
				0.41403	0.00435	--	--
				0.41503	0.00437	--	--
				0.41603	0.00439	--	--
				0.41703	0.00441	--	--
				0.41803	0.00443	--	--
				0.41903	0.00444	--	--
				0.42003	0.00446	--	--
				0.42103	0.00448	--	--
				0.42203	0.0045	--	--
				0.42303	0.00452	--	--
				0.42403	0.00454	--	--
				0.42503	0.00455	--	--
				0.42603	0.00457	--	--
				0.42703	0.00459	--	--
				0.42803	0.00461	--	--
				0.42903	0.00463	--	--
				0.43003	0.00465	--	--
				0.43103	0.00466	--	--
				0.43203	0.00468	--	--
				0.43303	0.0047	--	--
				0.43403	0.00472	--	--
				0.43503	0.00474	--	--
				0.43603	0.00476	--	--
				0.43703	0.00477	--	--
				0.43803	0.00479	--	--
				0.43903	0.00481	--	--
				0.44003	0.00483	--	--
				0.44103	0.00485	--	--
				0.44203	0.00486	--	--
				0.44303	0.00488	--	--
				0.44403	0.0049	--	--
				0.44503	0.00492	--	--
				0.44603	0.00494	--	--
				0.44703	0.00496	--	--
				0.44803	0.00497	--	--
				0.44903	0.00499	--	--
				0.45003	0.00501	--	--
				0.45103	0.00503	--	--
				0.45202	0.00504	--	--
				0.45303	0.00506	--	--
				0.45403	0.00508	--	--
				0.45503	0.0051	--	--
				0.45603	0.00511	--	--
				0.45702	0.00513	--	--
				0.45803	0.00515	--	--
				0.45903	0.00516	--	--
				0.46003	0.00518	--	--
				0.46103	0.0052	--	--
				0.46203	0.00521	--	--
				0.46303	0.00523	--	--
				0.46403	0.00524	--	--
				0.46503	0.00526	--	--
				0.46603	0.00527	--	--
				0.46703	0.00529	--	--
				0.46803	0.0053	--	--
				0.46903	0.00532	--	--
				0.47003	0.00533	--	--
				0.47103	0.00535	--	--
				0.47203	0.00537	--	--
				0.47303	0.00538	--	--
				0.47403	0.0054	--	--
				0.47503	0.00541	--	--
				0.47603	0.00543	--	--
				0.47703	0.00544	--	--
				0.47803	0.00546	--	--
				0.47903	0.00547	--	--
				0.48003	0.00549	--	--
				0.48103	0.0055	--	--
				0.48203	0.00551	--	--
				0.48303	0.00553	--	--
				0.48403	0.00554	--	--
				0.48503	0.00555	--	--
				0.48603	0.00557	--	--
				0.48703	0.00558	--	--
				0.48803	0.00559	--	--
				0.48903	0.0056	--	--
				0.49003	0.00561	--	--
				0.49103	0.00562	--	--
				0.49203	0.00563	--	--
				0.49303	0.00564	--	--
				0.49403	0.00565	--	--
				0.49503	0.00565	--	--
				0.49603	0.00566	--	--
				0.49703	0.00567	--	--
[truncated: 2 more rows]

## Sheet: Figure 3e
VG	IG-Ar	VG	IG-CO2	VG	ISD-Ar	VG	ISD-CO2
1.19988	1.50634e-07	1.19953	1.08099e-07	1.19988	0.000293912	1.19953	0.000293669
1.19588	1.35038e-07	1.19553	9.2816e-08	1.19588	0.000293889	1.19553	0.00029365
1.19188	1.24206e-07	1.19153	8.5541e-08	1.19188	0.000293874	1.19153	0.000293614
1.18788	1.15035e-07	1.18752	7.49829e-08	1.18788	0.000293857	1.18752	0.000293607
1.18388	1.06841e-07	1.1835	6.53153e-08	1.18388	0.000293849	1.1835	0.000293593
1.17988	9.9665e-08	1.1795	5.92615e-08	1.17988	0.000293838	1.1795	0.000293581
1.17588	9.3156e-08	1.1755	5.40639e-08	1.17588	0.000293821	1.1755	0.000293564
1.17188	9.0929e-08	1.1715	4.9515e-08	1.17188	0.000293799	1.1715	0.000293556
1.16788	8.28297e-08	1.1675	4.54413e-08	1.16788	0.000293789	1.1675	0.000293551
1.16385	7.48561e-08	1.1635	4.17062e-08	1.16385	0.000293784	1.1635	0.000293539
1.15985	6.97522e-08	1.1595	3.83348e-08	1.15985	0.000293777	1.1595	0.00029353
1.15585	6.52914e-08	1.15549	3.53159e-08	1.15585	0.000293765	1.15549	0.000293524
1.15185	6.11711e-08	1.1515	3.22547e-08	1.15185	0.000293756	1.1515	0.00029352
1.14785	5.73977e-08	1.1475	2.95615e-08	1.14785	0.000293759	1.1475	0.000293518
1.14385	5.38757e-08	1.14349	2.7319e-08	1.14385	0.000293763	1.14349	0.000293513
1.13985	5.05893e-08	1.1395	2.47525e-08	1.13985	0.000293757	1.1395	0.00029351
1.13587	4.96963e-08	1.1355	2.24738e-08	1.13587	0.000293756	1.1355	0.000293504
1.13185	4.4847e-08	1.13152	2.35756e-08	1.13185	0.000293762	1.13152	0.000293496
1.12785	4.19448e-08	1.1275	1.90529e-08	1.12785	0.000293758	1.1275	0.000293495
1.12385	3.9136e-08	1.1235	1.68487e-08	1.12385	0.000293757	1.1235	0.000293498
1.11985	3.6616e-08	1.1195	1.48834e-08	1.11985	0.000293751	1.1195	0.000293494
1.11585	3.41478e-08	1.11549	1.32097e-08	1.11585	0.000293742	1.11549	0.000293491
1.11185	3.18454e-08	1.1115	1.14102e-08	1.11185	0.000293741	1.1115	0.000293498
1.10785	2.96734e-08	1.1075	9.7626e-09	1.10785	0.000293743	1.1075	0.000293493
1.10385	2.75882e-08	1.10349	8.2152e-09	1.10385	0.000293744	1.10349	0.000293492
1.09985	2.56296e-08	1.0995	6.6657e-09	1.09985	0.000293742	1.0995	0.000293488
1.09585	2.36601e-08	1.09549	5.1518e-09	1.09585	0.000293744	1.09549	0.00029349
1.09185	2.20909e-08	1.0915	3.7207e-09	1.09185	0.00029374	1.0915	0.000293487
1.08785	2.00951e-08	1.0875	2.2725e-09	1.08785	0.000293736	1.0875	0.000293491
1.08385	1.83493e-08	1.0835	8.387e-10	1.08385	0.000293737	1.0835	0.000293488
1.07985	1.66766e-08	1.0795	-5.228e-10	1.07985	0.000293746	1.0795	0.000293491
1.07585	1.51e-08	1.07549	-1.8682e-09	1.07585	0.000293744	1.07549	0.000293494
1.07185	1.3562e-08	1.07149	-3.2312e-09	1.07185	0.000293746	1.07149	0.0002935
1.06785	1.20773e-08	1.0675	-4.5541e-09	1.06785	0.000293747	1.0675	0.000293499
1.06385	1.05842e-08	1.0635	-5.8412e-09	1.06385	0.000293748	1.0635	0.000293503
1.05985	9.1637e-09	1.0595	-7.1017e-09	1.05985	0.00029375	1.0595	0.000293509
1.05585	7.7925e-09	1.05549	-8.2514e-09	1.05585	0.000293759	1.05549	0.000293512
1.05185	6.4471e-09	1.05149	-9.3109e-09	1.05185	0.000293773	1.05149	0.00029352
1.04785	5.138e-09	1.0475	-1.068e-08	1.04785	0.000293761	1.0475	0.000293516
1.04385	3.851e-09	1.04349	-1.18023e-08	1.04385	0.00029377	1.04349	0.000293521
1.03984	2.9095e-09	1.0395	-1.28934e-08	1.03984	0.000293773	1.0395	0.000293527
1.03585	1.4435e-09	1.03549	-1.397e-08	1.03585	0.000293779	1.03549	0.000293532
1.03185	2.541e-10	1.0315	-1.50287e-08	1.03185	0.000293791	1.0315	0.000293537
1.02785	-8.491e-10	1.0275	-1.60251e-08	1.02785	0.000293798	1.0275	0.00029354
1.02385	-2.0366e-09	1.02349	-1.68215e-08	1.02385	0.000293788	1.02349	0.000293548
1.01987	-3.254e-10	1.01949	-1.78566e-08	1.01987	0.000293798	1.01949	0.000293559
1.01585	-3.508e-09	1.01551	-1.5343e-08	1.01585	0.000293805	1.01551	0.000293561
1.01185	-4.788e-09	1.0115	-1.8708e-08	1.01185	0.000293808	1.0115	0.000293567
1.00785	-5.9428e-09	1.0075	-1.98104e-08	1.00785	0.000293816	1.0075	0.000293578
1.00385	-6.9736e-09	1.00349	-2.06939e-08	1.00385	0.000293823	1.00349	0.000293583
0.99985	-7.9862e-09	0.99949	-2.14711e-08	0.99985	0.000293831	0.99949	0.000293588
0.99585	-8.9819e-09	0.99549	-2.22885e-08	0.99585	0.000293842	0.99549	0.000293599
0.99185	-9.9221e-09	0.99149	-2.30441e-08	0.99185	0.000293848	0.99149	0.000293615
0.98784	-1.06814e-08	0.98749	-2.35885e-08	0.98784	0.000293864	0.98749	0.000293627
0.98385	-1.17256e-08	0.98349	-2.44067e-08	0.98385	0.00029387	0.98349	0.000293636
0.97985	-1.25858e-08	0.97949	-2.50708e-08	0.97985	0.00029388	0.97949	0.000293644
0.97585	-1.34476e-08	0.97549	-2.57435e-08	0.97585	0.000293888	0.97549	0.000293659
0.97185	-1.43008e-08	0.97149	-2.63731e-08	0.97185	0.000293899	0.97149	0.000293671
0.96785	-1.51044e-08	0.96749	-2.69424e-08	0.96785	0.000293908	0.96749	0.000293676
0.96385	-1.58849e-08	0.96349	-2.74294e-08	0.96385	0.000293923	0.96349	0.000293697
0.95985	-1.66404e-08	0.95949	-2.80987e-08	0.95985	0.000293937	0.95949	0.000293712
0.95585	-1.74629e-08	0.95549	-2.86647e-08	0.95585	0.000293948	0.95549	0.00029372
0.95184	-1.8096e-08	0.95149	-2.92544e-08	0.95184	0.000293958	0.95149	0.000293735
0.94785	-1.8927e-08	0.94749	-2.97006e-08	0.94785	0.000293974	0.94749	0.000293749
0.94385	-1.96817e-08	0.94349	-3.03091e-08	0.94385	0.000293989	0.94349	0.000293762
0.93985	-2.0373e-08	0.93949	-3.08541e-08	0.93985	0.000293991	0.93949	0.000293769
0.93585	-2.10967e-08	0.93549	-3.13983e-08	0.93585	0.000294005	0.93549	0.000293779
0.93185	-2.17635e-08	0.93149	-3.19624e-08	0.93185	0.000294026	0.93149	0.000293797
0.92785	-2.25184e-08	0.92749	-3.25233e-08	0.92785	0.000294044	0.92749	0.000293811
0.92384	-2.3095e-08	0.92349	-3.31182e-08	0.92384	0.000294059	0.92349	0.00029383
0.91985	-2.38792e-08	0.91949	-3.36507e-08	0.91985	0.000294073	0.91949	0.000293837
0.91585	-2.46026e-08	0.91549	-3.43079e-08	0.91585	0.000294077	0.91549	0.000293862
0.91185	-2.52204e-08	0.91149	-3.49013e-08	0.91185	0.000294092	0.91149	0.000293872
0.90785	-2.5929e-08	0.90749	-3.53759e-08	0.90785	0.000294108	0.90749	0.000293891
0.90387	-2.37418e-08	0.90349	-3.61254e-08	0.90387	0.000294127	0.90349	0.000293911
0.89985	-2.67551e-08	0.89952	-3.28612e-08	0.89985	0.000294142	0.89952	0.000293932
0.89585	-2.76786e-08	0.89549	-3.66084e-08	0.89585	0.000294157	0.89549	0.000293949
0.89185	-2.84673e-08	0.89149	-3.75667e-08	0.89185	0.000294171	0.89149	0.000293961
0.88785	-2.92584e-08	0.88749	-3.84482e-08	0.88785	0.000294188	0.88749	0.000293969
0.88385	-3.00734e-08	0.88349	-3.92717e-08	0.88385	0.000294203	0.88349	0.000293986
0.87985	-3.08681e-08	0.87949	-3.97418e-08	0.87985	0.000294219	0.87949	0.000294009
0.87585	-3.16326e-08	0.87549	-4.08482e-08	0.87585	0.000294242	0.87549	0.000294026
0.87184	-3.23214e-08	0.87149	-4.16834e-08	0.87184	0.000294256	0.87149	0.00029403
0.86785	-3.32512e-08	0.86749	-4.25915e-08	0.86785	0.000294277	0.86749	0.000294048
0.86385	-3.40759e-08	0.86349	-4.34736e-08	0.86385	0.0002943	0.86349	0.000294062
0.85985	-3.4909e-08	0.85949	-4.43242e-08	0.85985	0.000294312	0.85949	0.000294078
0.85585	-3.57485e-08	0.85549	-4.52678e-08	0.85585	0.000294331	0.85549	0.000294101
0.85184	-3.64271e-08	0.85153	-3.4081e-08	0.85184	0.000294347	0.85153	0.000294136
0.84785	-3.75236e-08	0.84752	-3.92464e-08	0.84785	0.000294363	0.84752	0.000294158
0.84385	-3.84118e-08	0.84349	-4.46987e-08	0.84385	0.000294385	0.84349	0.000294177
0.83985	-3.933e-08	0.83949	-4.66401e-08	0.83985	0.000294403	0.83949	0.000294195
0.83585	-4.0235e-08	0.83549	-4.78344e-08	0.83585	0.000294421	0.83549	0.000294207
0.83185	-4.12018e-08	0.83149	-4.95281e-08	0.83185	0.000294443	0.83149	0.000294229
0.82785	-4.22612e-08	0.82752	-4.6317e-08	0.82785	0.000294459	0.82752	0.000294249
0.82385	-4.32153e-08	0.82349	-5.11898e-08	0.82385	0.000294478	0.82349	0.000294281
0.81985	-4.42164e-08	0.81949	-5.29432e-08	0.81985	0.000294494	0.81949	0.000294299
0.81585	-4.52309e-08	0.81553	-4.2177e-08	0.81585	0.000294514	0.81553	0.00029435
0.81185	-4.62745e-08	0.81151	-4.81683e-08	0.81185	0.000294538	0.81151	0.000294366
0.80785	-4.73451e-08	0.80753	-4.2482e-08	0.80785	0.000294554	0.80753	0.000294402
0.80384	-4.82435e-08	0.80351	-4.90565e-08	0.80384	0.000294573	0.80351	0.000294424
0.79985	-4.95205e-08	0.79949	-5.54441e-08	0.79985	0.000294604	0.79949	0.000294447
0.79588	-4.0558e-08	0.79549	-5.80825e-08	0.79588	0.000294642	0.79549	0.000294474
0.79187	-4.42031e-08	0.79149	-6.05882e-08	0.79187	0.000294661	0.79149	0.000294503
0.78785	-4.97413e-08	0.78753	-5.0659e-08	0.78785	0.000294684	0.78753	0.000294538
0.78385	-5.16578e-08	0.78352	-5.58849e-08	0.78385	0.000294704	0.78352	0.00029457
0.77985	-5.32548e-08	0.7795	-6.36686e-08	0.77985	0.000294726	0.7795	0.00029459
0.77585	-5.47865e-08	0.77549	-6.69016e-08	0.77585	0.000294743	0.77549	0.000294611
0.77185	-5.62473e-08	0.77153	-5.7553e-08	0.77185	0.000294771	0.77153	0.000294654
0.76788	-4.7431e-08	0.76753	-6.6796e-08	0.76788	0.000294814	0.76753	0.00029468
0.76387	-5.26193e-08	0.76353	-7.1067e-08	0.76387	0.000294831	0.76353	0.000294702
0.75988	-4.7686e-08	0.75953	-7.4495e-08	0.75988	0.000294877	0.75953	0.000294723
0.75587	-5.35266e-08	0.75553	-7.7868e-08	0.75587	0.000294899	0.75553	0.000294748
0.75185	-5.90047e-08	0.75153	-8.1121e-08	0.75185	0.000294924	0.75153	0.000294781
0.74785	-6.12488e-08	0.74753	-8.4372e-08	0.74785	0.000294947	0.74753	0.000294811
0.74386	-6.00564e-08	0.74353	-8.7468e-08	0.74386	0.000294979	0.74353	0.000294827
0.73985	-6.45793e-08	0.73953	-9.0867e-08	0.73985	0.000294995	0.73953	0.000294861
0.73588	-5.5733e-08	0.73553	-9.4093e-08	0.73588	0.00029506	0.73553	0.000294901
0.73187	-6.1519e-08	0.73153	-9.2381e-08	0.73187	0.000295088	0.73153	0.000294949
0.72788	-5.6493e-08	0.72753	-9.9202e-08	0.72788	0.000295132	0.72753	0.000294989
0.72386	-6.29319e-08	0.72353	-1.02863e-07	0.72386	0.000295162	0.72353	0.000295023
0.71985	-6.88981e-08	0.71953	-1.06353e-07	0.71985	0.000295188	0.71953	0.000295064
0.71584	-7.11585e-08	0.71553	-1.09795e-07	0.71584	0.000295216	0.71553	0.000295097
0.71188	-6.2596e-08	0.71153	-1.13307e-07	0.71188	0.000295268	0.71153	0.000295145
0.70788	-7.0685e-08	0.70753	-1.16814e-07	0.70788	0.000295297	0.70753	0.000295182
0.70388	-7.3688e-08	0.70353	-1.20358e-07	0.70388	0.000295329	0.70353	0.000295224
0.69988	-7.3165e-08	0.69953	-1.23915e-07	0.69988	0.000295366	0.69953	0.000295279
0.69588	-7.7671e-08	0.69553	-1.27515e-07	0.69588	0.000295401	0.69553	0.000295329
0.69188	-8.0112e-08	0.69153	-1.31148e-07	0.69188	0.00029543	0.69153	0.00029538
0.68788	-8.2392e-08	0.68753	-1.34784e-07	0.68788	0.000295465	0.68753	0.000295438
0.68388	-8.4709e-08	0.68353	-1.38438e-07	0.68388	0.000295504	0.68353	0.000295493
0.67988	-8.7053e-08	0.67953	-1.41967e-07	0.67988	0.000295546	0.67953	0.000295568
0.67588	-8.9403e-08	0.67553	-1.45391e-07	0.67588	0.000295583	0.67553	0.000295644
0.67188	-9.1747e-08	0.67153	-1.49166e-07	0.67188	0.00029562	0.67153	0.000295724
0.66788	-9.4077e-08	0.66753	-1.5232e-07	0.66788	0.000295657	0.66753	0.000295793
0.66388	-9.6535e-08	0.66353	-1.5607e-07	0.66388	0.000295703	0.66353	0.000295876
0.65988	-9.8973e-08	0.65953	-1.59393e-07	0.65988	0.000295753	0.65953	0.000295959
0.65588	-1.01421e-07	0.65553	-1.62444e-07	0.65588	0.000295805	0.65553	0.00029603
0.65188	-1.03852e-07	0.65153	-1.65496e-07	0.65188	0.000295859	0.65153	0.000296116
0.64788	-1.06376e-07	0.64753	-1.68284e-07	0.64788	0.000295916	0.64753	0.000296212
0.64388	-1.08915e-07	0.64353	-1.70819e-07	0.64388	0.000295967	0.64353	0.000296305
0.63988	-1.11508e-07	0.63953	-1.72737e-07	0.63988	0.000296016	0.63953	0.000296398
0.63588	-1.13777e-07	0.63553	-1.70121e-07	0.63588	0.000296074	0.63553	0.000296513
0.63188	-1.166e-07	0.63153	-1.74505e-07	0.63188	0.000296143	0.63153	0.000296618
0.62788	-1.19223e-07	0.62753	-1.76189e-07	0.62788	0.000296207	0.62753	0.000296721
0.62388	-1.17637e-07	0.62353	-1.77271e-07	0.62388	0.000296293	0.62353	0.000296834
0.61988	-1.22692e-07	0.61953	-1.77534e-07	0.61988	0.000296362	0.61953	0.000296945
0.61588	-1.25546e-07	0.61553	-1.78269e-07	0.61588	0.00029643	0.61553	0.000297055
0.61188	-1.28064e-07	0.61153	-1.78307e-07	0.61188	0.000296497	0.61153	0.000297153
0.60788	-1.30779e-07	0.60753	-1.78022e-07	0.60788	0.000296566	0.60753	0.000297263
0.60388	-1.33195e-07	0.60353	-1.77401e-07	0.60388	0.00029665	0.60353	0.000297379
0.59988	-1.35531e-07	0.59953	-1.76527e-07	0.59988	0.000296737	0.59953	0.000297494
0.59588	-1.3778e-07	0.59553	-1.75438e-07	0.59588	0.000296818	0.59553	0.000297601
0.59188	-1.39899e-07	0.59153	-1.73826e-07	0.59188	0.000296889	0.59153	0.000297708
0.58788	-1.41858e-07	0.58753	-1.72661e-07	0.58788	0.00029697	0.58753	0.000297812
0.58388	-1.43632e-07	0.58353	-1.71212e-07	0.58388	0.000297056	0.58353	0.000297909
0.57988	-1.45241e-07	0.57953	-1.69434e-07	0.57988	0.000297141	0.57953	0.000298002
0.57588	-1.46671e-07	0.57553	-1.68092e-07	0.57588	0.000297227	0.57553	0.00029809
0.57188	-1.47743e-07	0.57153	-1.66631e-07	0.57188	0.000297317	0.57153	0.000298178
0.56788	-1.48933e-07	0.56753	-1.65198e-07	0.56788	0.000297405	0.56753	0.000298262
0.56388	-1.49775e-07	0.56353	-1.63606e-07	0.56388	0.000297492	0.56353	0.000298343
0.55988	-1.50425e-07	0.55953	-1.57226e-07	0.55988	0.000297577	0.55953	0.000298442
0.55588	-1.50595e-07	0.55553	-1.59153e-07	0.55588	0.000297664	0.55553	0.000298517
0.55188	-1.51129e-07	0.55153	-1.58595e-07	0.55188	0.000297753	0.55153	0.000298587
0.54788	-1.45324e-07	0.54753	-1.57561e-07	0.54788	0.000297867	0.54753	0.000298651
0.54388	-1.48583e-07	0.54353	-1.57282e-07	0.54388	0.000297949	0.54353	0.000298713
0.53988	-1.48909e-07	0.53953	-1.56744e-07	0.53988	0.000298032	0.53953	0.00029877
0.53588	-1.48851e-07	0.53553	-1.56421e-07	0.53588	0.000298115	0.53553	0.00029883
0.53188	-1.48603e-07	0.53153	-1.56143e-07	0.53188	0.000298186	0.53153	0.000298881
0.52788	-1.48148e-07	0.52753	-1.55959e-07	0.52788	0.000298271	0.52753	0.00029893
0.52388	-1.47585e-07	0.52353	-1.55925e-07	0.52388	0.000298345	0.52353	0.000298968
0.51988	-1.46588e-07	0.51953	-1.55775e-07	0.51988	0.00029842	0.51953	0.000299004
0.51588	-1.45972e-07	0.51553	-1.56181e-07	0.51588	0.000298497	0.51553	0.000299044
0.51188	-1.45067e-07	0.51153	-1.56472e-07	0.51188	0.00029856	0.51153	0.000299067
0.50788	-1.43919e-07	0.50753	-1.56844e-07	0.50788	0.000298624	0.50753	0.000299096
0.50388	-1.42966e-07	0.50353	-1.57096e-07	0.50388	0.000298686	0.50353	0.000299135
0.49988	-1.41862e-07	0.49953	-1.57206e-07	0.49988	0.000298746	0.49953	0.000299164
0.49588	-1.40656e-07	0.49553	-1.58359e-07	0.49588	0.000298799	0.49553	0.000299186
0.49188	-1.39467e-07	0.49153	-1.59066e-07	0.49188	0.000298844	0.49153	0.000299211
0.48788	-1.38174e-07	0.48753	-1.59807e-07	0.48788	0.000298898	0.48753	0.000299231
0.48388	-1.36956e-07	0.48353	-1.56371e-07	0.48388	0.000298944	0.48353	0.000299253
0.47988	-1.35546e-07	0.47953	-1.60121e-07	0.47988	0.000298998	0.47953	0.000299269
0.47588	-1.34477e-07	0.47553	-1.61127e-07	0.47588	0.000299038	0.47553	0.000299288
0.47188	-1.28298e-07	0.47153	-1.62392e-07	0.47188	0.000299092	0.47153	0.000299316
0.46788	-1.29994e-07	0.46753	-1.63512e-07	0.46788	0.000299129	0.46753	0.000299334
0.46388	-1.29248e-07	0.46353	-1.64595e-07	0.46388	0.000299161	0.46353	0.000299348
0.45988	-1.2836e-07	0.45953	-1.65642e-07	0.45988	0.000299185	0.45953	0.000299358
0.45588	-1.2705e-07	0.45553	-1.66717e-07	0.45588	0.00029921	0.45553	0.000299384
0.45188	-1.26442e-07	0.45153	-1.67867e-07	0.45188	0.000299237	0.45153	0.000299415
0.44788	-1.25492e-07	0.44753	-1.69008e-07	0.44788	0.000299263	0.44753	0.000299435
0.44388	-1.24315e-07	0.44353	-1.701e-07	0.44388	0.00029928	0.44353	0.000299448
0.43988	-1.23549e-07	0.43953	-1.71269e-07	0.43988	0.00029931	0.43953	0.000299466
0.43588	-1.22642e-07	0.43553	-1.72333e-07	0.43588	0.000299328	0.43553	0.000299487
0.43188	-1.2177e-07	0.43153	-1.73473e-07	0.43188	0.000299347	0.43153	0.000299505
0.42788	-1.20793e-07	0.42753	-1.74619e-07	0.42788	0.000299359	0.42753	0.000299526
0.42388	-1.20154e-07	0.42353	-1.75726e-07	0.42388	0.000299393	0.42353	0.00029955
0.41988	-1.19469e-07	0.41953	-1.76829e-07	0.41988	0.000299415	0.41953	0.00029957
0.41588	-1.18655e-07	0.41553	-1.77861e-07	0.41588	0.000299422	0.41553	0.000299593
0.41188	-1.18063e-07	0.41153	-1.78919e-07	0.41188	0.000299435	0.41153	0.000299616
0.40788	-1.17416e-07	0.40753	-1.75598e-07	0.40788	0.000299448	0.40753	0.000299629
0.40388	-1.16798e-07	0.40353	-1.79647e-07	0.40388	0.000299463	0.40353	0.000299645
0.39988	-1.16252e-07	0.39953	-1.81059e-07	0.39988	0.000299472	0.39953	0.000299669
0.39588	-1.1218e-07	0.39553	-1.82264e-07	0.39588	0.00029949	0.39553	0.000299694
0.39188	-1.1437e-07	0.39153	-1.83375e-07	0.39188	0.000299505	0.39153	0.000299707
0.38788	-1.14288e-07	0.38753	-1.84543e-07	0.38788	0.000299514	0.38753	0.000299728
0.38388	-1.14144e-07	0.38353	-1.8556e-07	0.38388	0.000299525	0.38353	0.000299752
0.37988	-1.14003e-07	0.37953	-1.86413e-07	0.37988	0.000299535	0.37953	0.000299772
0.37588	-1.13968e-07	0.37553	-1.87658e-07	0.37588	0.000299552	0.37553	0.000299798
0.37188	-1.13993e-07	0.37153	-1.8865e-07	0.37188	0.000299563	0.37153	0.000299818
0.36788	-1.14103e-07	0.36753	-1.89565e-07	0.36788	0.000299579	0.36753	0.000299841
0.36388	-1.14234e-07	0.36353	-1.9008e-07	0.36388	0.000299602	0.36353	0.000299867
0.35988	-1.14434e-07	0.35953	-1.91231e-07	0.35988	0.000299616	0.35953	0.000299886
0.35588	-1.14724e-07	0.35553	-1.92033e-07	0.35588	0.000299631	0.35553	0.000299911
0.35188	-1.15002e-07	0.35153	-1.92787e-07	0.35188	0.000299659	0.35153	0.00029993
0.34788	-1.15326e-07	0.34753	-1.93234e-07	0.34788	0.000299664	0.34753	0.000299949
0.34388	-1.15765e-07	0.34353	-1.9403e-07	0.34388	0.000299674	0.34353	0.000299964
0.33988	-1.16257e-07	0.33953	-1.94608e-07	0.33988	0.000299682	0.33953	0.000299979
0.33588	-1.16812e-07	0.33553	-1.95172e-07	0.33588	0.000299706	0.33553	0.0003
0.33188	-1.17475e-07	0.33153	-1.90819e-07	0.33188	0.000299725	0.33153	0.000300016
0.32788	-1.18184e-07	0.32753	-1.94762e-07	0.32788	0.000299733	0.32753	0.000300042
0.32388	-1.1907e-07	0.32353	-1.95389e-07	0.32388	0.00029976	0.32353	0.00030006
0.31988	-1.16318e-07	0.31953	-1.9623e-07	0.31988	0.000299781	0.31953	0.000300087
0.31588	-1.20498e-07	0.31553	-1.96772e-07	0.31588	0.000299795	0.31553	0.000300096
0.31188	-1.21817e-07	0.31153	-1.97262e-07	0.31188	0.000299822	0.31153	0.000300106
0.30788	-1.22982e-07	0.30753	-1.97623e-07	0.30788	0.000299833	0.30753	0.000300124
0.30388	-1.24197e-07	0.30353	-1.98115e-07	0.30388	0.000299848	0.30353	0.00030014
0.29988	-1.25365e-07	0.29953	-1.98515e-07	0.29988	0.000299869	0.29953	0.000300163
0.29588	-1.26566e-07	0.29553	-1.98742e-07	0.29588	0.000299888	0.29553	0.000300181
0.29188	-1.27848e-07	0.29153	-1.9933e-07	0.29188	0.00029991	0.29153	0.000300199
0.28788	-1.28443e-07	0.28753	-1.99793e-07	0.28788	0.000299926	0.28753	0.00030022
0.28388	-1.30278e-07	0.28353	-2.00269e-07	0.28388	0.000299926	0.28353	0.000300235
0.27988	-1.31507e-07	0.27953	-2.0067e-07	0.27988	0.000299941	0.27953	0.000300249
0.27588	-1.32664e-07	0.27553	-2.01094e-07	0.27588	0.000299961	0.27553	0.00030027
0.27188	-1.34061e-07	0.27153	-2.01486e-07	0.27188	0.000299979	0.27153	0.000300287
0.26788	-1.35306e-07	0.26753	-2.01873e-07	0.26788	0.000299995	0.26753	0.000300294
0.26388	-1.36532e-07	0.26353	-2.02333e-07	0.26388	0.00030001	0.26353	0.000300312
0.25988	-1.37834e-07	0.25953	-2.02836e-07	0.25988	0.00030003	0.25953	0.000300329
0.25588	-1.39106e-07	0.25553	-1.99947e-07	0.25588	0.000300038	0.25553	0.000300346
0.25188	-1.40357e-07	0.25153	-2.03465e-07	0.25188	0.000300056	0.25153	0.000300369
0.24788	-1.41606e-07	0.24753	-2.0436e-07	0.24788	0.000300075	0.24753	0.000300379
0.24388	-1.39781e-07	0.24353	-2.05437e-07	0.24388	0.000300087	0.24353	0.000300399
0.23988	-1.43733e-07	0.23953	-2.0643e-07	0.23988	0.000300102	0.23953	0.000300419
0.23588	-1.45098e-07	0.23553	-2.07459e-07	0.23588	0.000300118	0.23553	0.000300429
0.23188	-1.46478e-07	0.23153	-2.08652e-07	0.23188	0.000300128	0.23153	0.000300442
0.22788	-1.47787e-07	0.22753	-2.0973e-07	0.22788	0.000300148	0.22753	0.000300452
0.22388	-1.49127e-07	0.22353	-2.11258e-07	0.22388	0.000300154	0.22353	0.000300459
0.21988	-1.5042e-07	0.21953	-2.12711e-07	0.21988	0.000300167	0.21953	0.000300469
0.21588	-1.51772e-07	0.21553	-2.14254e-07	0.21588	0.000300175	0.21553	0.00030048
0.21188	-1.53113e-07	0.21153	-2.15746e-07	0.21188	0.000300194	0.21153	0.00030048
0.20788	-1.5444e-07	0.20753	-2.17577e-07	0.20788	0.000300211	0.20753	0.000300477
0.20388	-1.55919e-07	0.20353	-2.19386e-07	0.20388	0.00030023	0.20353	0.000300488
0.19988	-1.5736e-07	0.19953	-2.20842e-07	0.19988	0.000300248	0.19953	0.000300487
0.19588	-1.5889e-07	0.19553	-2.23182e-07	0.19588	0.000300263	0.19553	0.00030049
0.19188	-1.60489e-07	0.19153	-2.25255e-07	0.19188	0.000300274	0.19153	0.000300502
0.18788	-1.6212e-07	0.18753	-2.27414e-07	0.18788	0.000300282	0.18753	0.00030051
0.18388	-1.63821e-07	0.18353	-2.29573e-07	0.18388	0.000300303	0.18353	0.000300505
0.17988	-1.65543e-07	0.17953	-2.28906e-07	0.17988	0.000300315	0.17953	0.000300504
0.17588	-1.67348e-07	0.17553	-2.33754e-07	0.17588	0.000300336	0.17553	0.000300498
0.17188	-1.69244e-07	0.17153	-2.36332e-07	0.17188	0.000300344	0.17153	0.000300502
0.16788	-1.68089e-07	0.16753	-2.38998e-07	0.16788	0.000300348	0.16753	0.000300504
0.16388	-1.72792e-07	0.16353	-2.41645e-07	0.16388	0.000300356	0.16353	0.0003005
0.15988	-1.75039e-07	0.15953	-2.44226e-07	0.15988	0.000300359	0.15953	0.000300511
0.15588	-1.7722e-07	0.15553	-2.47171e-07	0.15588	0.000300362	0.15553	0.000300509
0.15188	-1.79521e-07	0.15153	-2.50045e-07	0.15188	0.000300368	0.15153	0.000300515
0.14788	-1.8144e-07	0.14753	-2.52815e-07	0.14788	0.000300367	0.14753	0.000300519
0.14388	-1.84258e-07	0.14353	-2.55958e-07	0.14388	0.000300365	0.14353	0.000300529
0.13988	-1.86751e-07	0.13953	-2.59012e-07	0.13988	0.000300387	0.13953	0.000300538
0.13588	-1.89121e-07	0.13553	-2.62156e-07	0.13588	0.000300398	0.13553	0.000300546
0.13188	-1.91991e-07	0.13153	-2.65333e-07	0.13188	0.000300389	0.13153	0.00030057
0.12788	-1.9473e-07	0.12753	-2.68444e-07	0.12788	0.000300398	0.12753	0.000300602
0.12388	-1.97552e-07	0.12353	-2.71608e-07	0.12388	0.000300384	0.12353	0.00030063
0.11988	-2.00462e-07	0.11953	-2.74772e-07	0.11988	0.000300385	0.11953	0.000300645
0.11588	-2.03517e-07	0.11553	-2.77737e-07	0.11588	0.000300383	0.11553	0.00030067
0.11188	-2.06523e-07	0.11153	-2.80982e-07	0.11188	0.000300378	0.11153	0.000300686
0.10788	-2.09761e-07	0.10753	-2.84061e-07	0.10788	0.00030037	0.10753	0.000300708
0.10388	-2.1322e-07	0.10353	-2.83452e-07	0.10388	0.000300365	0.10353	0.000300729
0.09988	-2.16707e-07	0.09953	-2.89169e-07	0.09988	0.00030036	0.09953	0.000300754
0.09588	-2.20339e-07	0.09553	-2.92256e-07	0.09588	0.000300367	0.09553	0.000300781
0.09188	-2.21116e-07	0.09153	-2.94899e-07	0.09188	0.000300362	0.09153	0.000300798
0.08788	-2.27082e-07	0.08753	-2.97987e-07	0.08788	0.000300358	0.08753	0.000300829
0.08388	-2.31181e-07	0.08353	-3.00717e-07	0.08388	0.000300363	0.08353	0.000300866
0.07988	-2.35286e-07	0.07953	-3.03274e-07	0.07988	0.000300366	0.07953	0.000300892
0.07588	-2.39406e-07	0.07553	-3.05892e-07	0.07588	0.000300368	0.07553	0.00030092
0.07188	-2.43765e-07	0.07153	-3.08265e-07	0.07188	0.00030038	0.07153	0.000300947
0.06788	-2.48053e-07	0.06753	-3.10542e-07	0.06788	0.000300377	0.06753	0.000300983
0.06388	-2.52372e-07	0.06353	-3.12705e-07	0.06388	0.000300376	0.06353	0.000301008
0.05988	-2.56671e-07	0.05953	-3.14745e-07	0.05988	0.000300381	0.05953	0.00030103
0.05588	-2.60923e-07	0.05553	-3.16725e-07	0.05588	0.000300385	0.05553	0.000301055
0.05188	-2.65129e-07	0.05153	-3.18461e-07	0.05188	0.000300388	0.05153	0.00030108
0.04788	-2.69257e-07	0.04753	-3.20505e-07	0.04788	0.000300392	0.04753	0.000301104
0.04388	-2.73062e-07	0.04353	-3.22395e-07	0.04388	0.000300397	0.04353	0.000301139
0.03988	-2.77084e-07	0.03953	-3.24225e-07	0.03988	0.000300398	0.03953	0.000301153
0.03588	-2.80747e-07	0.03553	-3.2596e-07	0.03588	0.000300411	0.03553	0.00030118
0.03188	-2.84286e-07	0.03153	-3.27721e-07	0.03188	0.000300425	0.03153	0.000301207
0.02788	-2.87583e-07	0.02753	-3.25536e-07	0.02788	0.000300426	0.02753	0.000301233
0.02388	-2.90767e-07	0.02353	-3.29785e-07	0.02388	0.000300427	0.02353	0.000301251
0.01988	-2.93666e-07	0.01953	-3.31836e-07	0.01988	0.00030043	0.01953	0.000301274
0.01588	-2.91726e-07	0.01553	-3.3382e-07	0.01588	0.000300442	0.01553	0.000301291
0.01188	-2.96804e-07	0.01153	-3.35603e-07	0.01188	0.000300448	0.01153	0.000301308
0.00788	-2.99569e-07	0.00753	-3.37955e-07	0.00788	0.000300462	0.00753	0.00030132
0.00388	-3.01925e-07	0.00353	-3.39921e-07	0.00388	0.00030047	0.00353	0.000301336
-0.00012	-3.04011e-07	-0.00047	-3.42297e-07	-0.00012	0.000300479	-0.00047	0.00030135
-0.00412	-3.05937e-07	-0.00447	-3.44656e-07	-0.00412	0.000300488	-0.00447	0.000301359
-0.00812	-3.07416e-07	-0.00847	-3.47083e-07	-0.00812	0.000300501	-0.00847	0.000301368
-0.01212	-3.09079e-07	-0.01247	-3.49615e-07	-0.01212	0.000300501	-0.01247	0.000301373
-0.01612	-3.10435e-07	-0.01647	-3.52207e-07	-0.01612	0.000300511	-0.01647	0.000301363
-0.02012	-3.11673e-07	-0.02047	-3.54885e-07	-0.02012	0.000300522	-0.02047	0.000301363
-0.02412	-3.12795e-07	-0.02447	-3.57659e-07	-0.02412	0.000300525	-0.02447	0.00030136
-0.02812	-3.13694e-07	-0.02847	-3.60455e-07	-0.02812	0.000300545	-0.02847	0.000301355
-0.03212	-3.14665e-07	-0.03247	-3.63465e-07	-0.03212	0.000300561	-0.03247	0.000301356
-0.03612	-3.15467e-07	-0.03647	-3.66576e-07	-0.03612	0.000300567	-0.03647	0.00030135
-0.04012	-3.16158e-07	-0.04047	-3.69587e-07	-0.04012	0.000300585	-0.04047	0.000301346
-0.04412	-3.16782e-07	-0.04447	-3.7303e-07	-0.04412	0.000300603	-0.04447	0.000301347
-0.04812	-3.17355e-07	-0.04847	-3.72107e-07	-0.04812	0.000300613	-0.04847	0.000301335
-0.05212	-3.17822e-07	-0.05247	-3.78115e-07	-0.05212	0.000300628	-0.05247	0.000301324
-0.05612	-3.18251e-07	-0.05647	-3.81908e-07	-0.05612	0.000300634	-0.05647	0.000301309
-0.06012	-3.14019e-07	-0.06047	-3.85635e-07	-0.06012	0.000300642	-0.06047	0.000301298
-0.06412	-3.16732e-07	-0.06447	-3.89282e-07	-0.06412	0.000300652	-0.06447	0.000301282
-0.06812	-3.17563e-07	-0.06847	-3.92885e-07	-0.06812	0.000300667	-0.06847	0.000301259
-0.07212	-3.184e-07	-0.07247	-3.96468e-07	-0.07212	0.000300681	-0.07247	0.00030124
-0.07612	-3.19006e-07	-0.07647	-3.99995e-07	-0.07612	0.000300692	-0.07647	0.000301221
-0.08012	-3.1992e-07	-0.08047	-4.03492e-07	-0.08012	0.000300699	-0.08047	0.000301188
-0.08412	-3.20769e-07	-0.08447	-4.06907e-07	-0.08412	0.000300711	-0.08447	0.000301156
-0.08812	-3.21664e-07	-0.08847	-4.10192e-07	-0.08812	0.000300726	-0.08847	0.000301125
-0.09212	-3.22666e-07	-0.09247	-4.13277e-07	-0.09212	0.000300737	-0.09247	0.000301107
-0.09612	-3.23739e-07	-0.09647	-4.16439e-07	-0.09612	0.000300744	-0.09647	0.000301079
-0.10012	-3.25013e-07	-0.10047	-4.19362e-07	-0.10012	0.000300747	-0.10047	0.000301054
-0.10412	-3.26353e-07	-0.10447	-4.22082e-07	-0.10412	0.000300746	-0.10447	0.000301036
-0.10812	-3.28113e-07	-0.10847	-4.24421e-07	-0.10812	0.00030075	-0.10847	0.000301007
-0.11212	-3.30061e-07	-0.11247	-4.26857e-07	-0.11212	0.000300756	-0.11247	0.000300971
-0.11612	-3.32252e-07	-0.11647	-4.2893e-07	-0.11612	0.000300762	-0.11647	0.000300931
-0.12012	-3.34996e-07	-0.12047	-4.30728e-07	-0.12012	0.000300765	-0.12047	0.000300901
-0.12412	-3.37874e-07	-0.12447	-4.28876e-07	-0.12412	0.000300769	-0.12447	0.000300861
-0.12812	-3.41397e-07	-0.12847	-4.3169e-07	-0.12812	0.000300769	-0.12847	0.000300823
-0.13212	-3.45143e-07	-0.13247	-4.32881e-07	-0.13212	0.000300774	-0.13247	0.000300791
-0.13612	-3.46213e-07	-0.13647	-4.33828e-07	-0.13612	0.000300773	-0.13647	0.000300756
-0.14012	-3.52344e-07	-0.14047	-4.34518e-07	-0.14012	0.000300781	-0.14047	0.000300721
-0.14412	-3.57584e-07	-0.14447	-4.34869e-07	-0.14412	0.000300785	-0.14447	0.000300684
-0.14812	-3.63184e-07	-0.14847	-4.34847e-07	-0.14812	0.000300784	-0.14847	0.000300642
-0.15212	-3.69142e-07	-0.15247	-4.34999e-07	-0.15212	0.000300793	-0.15247	0.000300603
-0.15612	-3.75607e-07	-0.15647	-4.34954e-07	-0.15612	0.000300794	-0.15647	0.00030057
-0.16012	-3.82478e-07	-0.16047	-4.34648e-07	-0.16012	0.000300787	-0.16047	0.000300523
-0.16412	-3.89822e-07	-0.16447	-4.34326e-07	-0.16412	0.000300794	-0.16447	0.000300484
-0.16812	-3.97668e-07	-0.16847	-4.33924e-07	-0.16812	0.000300807	-0.16847	0.000300443
-0.17212	-4.06067e-07	-0.17247	-4.33499e-07	-0.17212	0.000300796	-0.17247	0.000300403
-0.17612	-4.15002e-07	-0.17647	-4.32988e-07	-0.17612	0.000300804	-0.17647	0.000300358
-0.18012	-4.24467e-07	-0.18047	-4.32474e-07	-0.18012	0.0003008	-0.18047	0.000300319
-0.18412	-4.34553e-07	-0.18447	-4.31895e-07	-0.18412	0.000300809	-0.18447	0.000300268
-0.18812	-4.4527e-07	-0.18847	-4.31248e-07	-0.18812	0.000300816	-0.18847	0.000300219
-0.19212	-4.56681e-07	-0.19247	-4.30844e-07	-0.19212	0.000300818	-0.19247	0.000300177
-0.19612	-4.68884e-07	-0.19647	-4.30372e-07	-0.19612	0.000300812	-0.19647	0.000300132
-0.20012	-4.81804e-07	-0.20047	-4.25925e-07	-0.20012	0.000300811	-0.20047	0.000300079
-0.20412	-4.9565e-07	-0.20447	-4.27323e-07	-0.20412	0.000300807	-0.20447	0.000300042
-0.20812	-5.10312e-07	-0.20847	-4.2742e-07	-0.20812	0.000300802	-0.20847	0.000299997
-0.21212	-5.22341e-07	-0.21247	-4.27452e-07	-0.21212	0.000300797	-0.21247	0.000299959
-0.21612	-5.3939e-07	-0.21647	-4.27569e-07	-0.21612	0.000300791	-0.21647	0.000299905
-0.22012	-5.54966e-07	-0.22047	-4.27728e-07	-0.22012	0.000300776	-0.22047	0.000299848
-0.22412	-5.69858e-07	-0.22447	-4.2796e-07	-0.22412	0.000300746	-0.22447	0.000299801
-0.22812	-5.84214e-07	-0.22847	-4.28281e-07	-0.22812	0.000300716	-0.22847	0.000299745
-0.23212	-5.97587e-07	-0.23247	-4.28684e-07	-0.23212	0.000300685	-0.23247	0.000299691
-0.23612	-6.09638e-07	-0.23647	-4.29221e-07	-0.23612	0.000300657	-0.23647	0.00029963
-0.24012	-6.19981e-07	-0.24047	-4.2982e-07	-0.24012	0.000300616	-0.24047	0.000299573
-0.24412	-6.28968e-07	-0.24447	-4.3055e-07	-0.24412	0.000300568	-0.24447	0.00029951
-0.24812	-6.36897e-07	-0.24847	-4.31434e-07	-0.24812	0.000300523	-0.24847	0.000299451
-0.25212	-6.44098e-07	-0.25247	-4.32384e-07	-0.25212	0.000300478	-0.25247	0.000299398
-0.25612	-6.51176e-07	-0.25647	-4.33389e-07	-0.25612	0.000300412	-0.25647	0.000299335
-0.26012	-6.57007e-07	-0.26047	-4.34468e-07	-0.26012	0.000300352	-0.26047	0.000299272
-0.26412	-6.61663e-07	-0.26447	-4.35641e-07	-0.26412	0.000300293	-0.26447	0.000299205
-0.26812	-6.63397e-07	-0.26847	-4.3685e-07	-0.26812	0.000300241	-0.26847	0.000299148
-0.27212	-6.6283e-07	-0.27247	-4.38043e-07	-0.27212	0.000300187	-0.27247	0.000299087
-0.27612	-6.61325e-07	-0.27647	-4.36117e-07	-0.27612	0.000300129	-0.27647	0.00029901
-0.28012	-6.59602e-07	-0.28047	-4.39077e-07	-0.28012	0.000300064	-0.28047	0.000298947
-0.28412	-6.58094e-07	-0.28447	-4.40608e-07	-0.28412	0.000300012	-0.28447	0.000298881
-0.28812	-6.49791e-07	-0.28847	-4.42045e-07	-0.28812	0.000299948	-0.28847	0.00029881
-0.29212	-6.5101e-07	-0.29247	-4.43462e-07	-0.29212	0.000299905	-0.29247	0.000298737
-0.29612	-6.50614e-07	-0.29647	-4.44997e-07	-0.29612	0.000299856	-0.29647	0.000298673
-0.30012	-6.50134e-07	-0.30047	-4.46506e-07	-0.30012	0.000299825	-0.30047	0.000298607
-0.30412	-6.4956e-07	-0.30447	-4.48106e-07	-0.30412	0.0002998	-0.30447	0.000298536
-0.30812	-6.49151e-07	-0.30847	-4.49763e-07	-0.30812	0.000299774	-0.30847	0.000298463
-0.31212	-6.48688e-07	-0.31247	-4.51464e-07	-0.31212	0.000299752	-0.31247	0.00029839
-0.31612	-6.48214e-07	-0.31647	-4.53308e-07	-0.31612	0.000299735	-0.31647	0.000298325
-0.32012	-6.4773e-07	-0.32047	-4.55025e-07	-0.32012	0.00029972	-0.32047	0.000298255
-0.32412	-6.4632e-07	-0.32447	-4.56968e-07	-0.32412	0.000299705	-0.32447	0.000298172
-0.32812	-6.46122e-07	-0.32847	-4.58934e-07	-0.32812	0.000299685	-0.32847	0.000298101
-0.33212	-6.45419e-07	-0.33247	-4.60971e-07	-0.33212	0.000299662	-0.33247	0.000298029
-0.33612	-6.44601e-07	-0.33647	-4.63104e-07	-0.33612	0.000299641	-0.33647	0.000297951
-0.34012	-6.43596e-07	-0.34047	-4.65402e-07	-0.34012	0.000299621	-0.34047	0.000297877
-0.34412	-6.42365e-07	-0.34447	-4.67574e-07	-0.34412	0.000299601	-0.34447	0.00029779
-0.34812	-6.41057e-07	-0.34847	-4.70042e-07	-0.34812	0.000299584	-0.34847	0.000297713
-0.35212	-6.39665e-07	-0.35247	-4.69688e-07	-0.35212	0.000299564	-0.35247	0.000297609
-0.35612	-6.38099e-07	-0.35647	-4.74035e-07	-0.35612	0.000299538	-0.35647	0.00029752
-0.36012	-6.36308e-07	-0.36047	-4.76949e-07	-0.36012	0.000299513	-0.36047	0.000297435
-0.36412	-6.29145e-07	-0.36447	-4.79974e-07	-0.36412	0.000299493	-0.36447	0.00029735
-0.36812	-6.28987e-07	-0.36847	-4.83112e-07	-0.36812	0.00029947	-0.36847	0.000297258
-0.37212	-6.27057e-07	-0.37247	-4.86075e-07	-0.37212	0.000299457	-0.37247	0.000297164
-0.37612	-6.24726e-07	-0.37647	-4.89633e-07	-0.37612	0.000299435	-0.37647	0.000297075
-0.38012	-6.21903e-07	-0.38047	-4.93038e-07	-0.38012	0.000299404	-0.38047	0.000297003
-0.38412	-6.19016e-07	-0.38447	-4.9657e-07	-0.38412	0.00029938	-0.38447	0.000296908
-0.38812	-6.15723e-07	-0.38847	-5.00121e-07	-0.38812	0.000299364	-0.38847	0.000296814
-0.39212	-6.11979e-07	-0.39247	-5.03516e-07	-0.39212	0.000299336	-0.39247	0.000296721
-0.39612	-6.083e-07	-0.39647	-5.07805e-07	-0.39612	0.000299315	-0.39647	0.000296626
-0.40012	-6.04445e-07	-0.40047	-5.1185e-07	-0.40012	0.000299295	-0.40047	0.000296522
-0.40412	-6.00553e-07	-0.40447	-5.15923e-07	-0.40412	0.000299268	-0.40447	0.000296418
-0.40812	-5.96554e-07	-0.40847	-5.20089e-07	-0.40812	0.000299241	-0.40847	0.000296318
-0.41212	-5.9269e-07	-0.41247	-5.24266e-07	-0.41212	0.000299218	-0.41247	0.00029621
-0.41612	-5.8882e-07	-0.41647	-5.28576e-07	-0.41612	0.000299183	-0.41647	0.0002961
-0.42012	-5.84924e-07	-0.42047	-5.32993e-07	-0.42012	0.000299153	-0.42047	0.000295987
-0.42412	-5.81308e-07	-0.42447	-5.37438e-07	-0.42412	0.00029913	-0.42447	0.000295881
-0.42812	-5.77743e-07	-0.42847	-5.39343e-07	-0.42812	0.000299102	-0.42847	0.000295747
-0.43212	-5.74216e-07	-0.43247	-5.45345e-07	-0.43212	0.000299068	-0.43247	0.000295638
-0.43612	-5.70821e-07	-0.43647	-5.50051e-07	-0.43612	0.000299039	-0.43647	0.000295518
-0.44012	-5.62844e-07	-0.44047	-5.5484e-07	-0.44012	0.000299008	-0.44047	0.000295406
-0.44412	-5.61341e-07	-0.44447	-5.59656e-07	-0.44412	0.000298986	-0.44447	0.000295293
-0.44812	-5.58377e-07	-0.44847	-5.64445e-07	-0.44812	0.000298958	-0.44847	0.000295175
-0.45212	-5.55268e-07	-0.45247	-5.69221e-07	-0.45212	0.000298929	-0.45247	0.000295056
-0.45612	-5.52008e-07	-0.45647	-5.74257e-07	-0.45612	0.000298899	-0.45647	0.000294939
-0.46012	-5.48661e-07	-0.46047	-5.79246e-07	-0.46012	0.000298873	-0.46047	0.000294827
-0.46412	-5.45268e-07	-0.46447	-5.84216e-07	-0.46412	0.000298833	-0.46447	0.000294725
-0.46812	-5.41874e-07	-0.46847	-5.89294e-07	-0.46812	0.000298808	-0.46847	0.000294627
-0.47212	-5.38514e-07	-0.47247	-5.94288e-07	-0.47212	0.000298785	-0.47247	0.000294557
-0.47612	-5.35066e-07	-0.47647	-5.99773e-07	-0.47612	0.000298757	-0.47647	0.000294466
-0.48012	-5.32012e-07	-0.48047	-6.05055e-07	-0.48012	0.000298728	-0.48047	0.000294372
-0.48412	-5.29009e-07	-0.48447	-6.10441e-07	-0.48412	0.000298701	-0.48447	0.00029429
-0.48812	-5.26153e-07	-0.48847	-6.15966e-07	-0.48812	0.000298672	-0.48847	0.000294184
-0.49212	-5.23767e-07	-0.49247	-6.21434e-07	-0.49212	0.00029865	-0.49247	0.000294084
-0.49612	-5.21664e-07	-0.49647	-6.27018e-07	-0.49612	0.000298625	-0.49647	0.000293984
-0.50012	-5.198e-07	-0.50047	-6.32764e-07	-0.50012	0.000298603	-0.50047	0.000293875
-0.50012	-5.06828e-07	-0.50047	-6.20892e-07	-0.50012	0.000298582	-0.50047	0.000293754
-0.49612	-4.87364e-07	-0.49647	-5.99453e-07	-0.49612	0.000298554	-0.49647	0.000293687
-0.49212	-4.72882e-07	-0.49247	-5.82957e-07	-0.49212	0.000298529	-0.49247	0.000293616
-0.48812	-4.61635e-07	-0.48847	-5.6774e-07	-0.48812	0.000298508	-0.48847	0.000293547
-0.48412	-4.50707e-07	-0.48447	-5.54132e-07	-0.48412	0.000298495	-0.48447	0.000293471
-0.48012	-4.42203e-07	-0.48047	-5.41732e-07	-0.48012	0.000298485	-0.48047	0.000293397
-0.47612	-4.34724e-07	-0.47647	-5.29826e-07	-0.47612	0.000298475	-0.47647	0.000293313
-0.47212	-4.28166e-07	-0.47247	-5.18846e-07	-0.47212	0.000298465	-0.47247	0.000293243
-0.46812	-4.22523e-07	-0.46847	-5.08659e-07	-0.46812	0.000298454	-0.46847	0.000293182
-0.46412	-4.17015e-07	-0.46447	-4.98836e-07	-0.46412	0.000298447	-0.46447	0.000293118
-0.46012	-4.12225e-07	-0.46047	-4.89601e-07	-0.46012	0.000298442	-0.46047	0.000293058
-0.45612	-4.07842e-07	-0.45647	-4.8099e-07	-0.45612	0.000298432	-0.45647	0.000292992
-0.45212	-4.03849e-07	-0.45247	-4.72661e-07	-0.45212	0.000298425	-0.45247	0.000292935
-0.44812	-4.00176e-07	-0.44847	-4.64815e-07	-0.44812	0.000298412	-0.44847	0.000292883
-0.44412	-3.9683e-07	-0.44447	-4.5748e-07	-0.44412	0.000298408	-0.44447	0.000292893
-0.44012	-3.93597e-07	-0.44047	-4.50212e-07	-0.44012	0.000298411	-0.44047	0.000292954
-0.43612	-3.90642e-07	-0.43647	-4.43438e-07	-0.43612	0.000298407	-0.43647	0.000292936
-0.43212	-3.8788e-07	-0.43247	-4.3691e-07	-0.43212	0.0002984	-0.43247	0.000292906
-0.42812	-3.85261e-07	-0.42847	-4.30713e-07	-0.42812	0.000298393	-0.42847	0.000292877
-0.42412	-3.82778e-07	-0.42447	-4.26514e-07	-0.42412	0.000298397	-0.42447	0.000292845
-0.42012	-3.80395e-07	-0.42047	-4.19229e-07	-0.42012	0.000298398	-0.42047	0.00029282
-0.41612	-3.78124e-07	-0.41647	-4.13707e-07	-0.41612	0.000298398	-0.41647	0.000292807
-0.41212	-3.78377e-07	-0.41247	-4.08397e-07	-0.41212	0.000298401	-0.41247	0.000292786
-0.40812	-3.74297e-07	-0.40847	-4.03386e-07	-0.40812	0.000298405	-0.40847	0.000292762
-0.40412	-3.72178e-07	-0.40447	-3.98629e-07	-0.40412	0.000298408	-0.40447	0.000292745
-0.40012	-3.70152e-07	-0.40047	-3.93923e-07	-0.40012	0.000298401	-0.40047	0.000292727
-0.39612	-3.68339e-07	-0.39647	-3.89466e-07	-0.39612	0.000298399	-0.39647	0.000292705
-0.39212	-3.66322e-07	-0.39247	-3.85309e-07	-0.39212	0.000298408	-0.39247	0.000292696
-0.38812	-3.6454e-07	-0.38847	-3.81108e-07	-0.38812	0.000298407	-0.38847	0.00029268
-0.38412	-3.62778e-07	-0.38447	-3.77114e-07	-0.38412	0.000298402	-0.38447	0.000292681
-0.38012	-3.61034e-07	-0.38047	-3.73307e-07	-0.38012	0.000298399	-0.38047	0.000292672
-0.37612	-3.59297e-07	-0.37647	-3.69835e-07	-0.37612	0.000298398	-0.37647	0.000292673
-0.37212	-3.57678e-07	-0.37247	-3.66157e-07	-0.37212	0.000298402	-0.37247	0.000292665
-0.36812	-3.56309e-07	-0.36847	-3.6277e-07	-0.36812	0.000298397	-0.36847	0.000292669
-0.36412	-3.54348e-07	-0.36447	-3.59442e-07	-0.36412	0.0002984	-0.36447	0.000292667
-0.36012	-3.52695e-07	-0.36047	-3.56315e-07	-0.36012	0.000298399	-0.36047	0.000292662
-0.35612	-3.51069e-07	-0.35647	-3.53316e-07	-0.35612	0.0002984	-0.35647	0.000292647
-0.35212	-3.49396e-07	-0.35247	-3.505e-07	-0.35212	0.000298407	-0.35247	0.000292632
-0.34812	-3.47766e-07	-0.34847	-3.4937e-07	-0.34812	0.000298417	-0.34847	0.000292621
-0.34412	-3.46119e-07	-0.34447	-3.45048e-07	-0.34412	0.000298425	-0.34447	0.000292618
-0.34012	-3.4444e-07	-0.34047	-3.42339e-07	-0.34012	0.000298423	-0.34047	0.000292613
-0.33612	-3.44889e-07	-0.33647	-3.39801e-07	-0.33612	0.000298422	-0.33647	0.000292603
-0.33212	-3.4137e-07	-0.33247	-3.37345e-07	-0.33212	0.000298432	-0.33247	0.000292592
-0.32812	-3.39547e-07	-0.32847	-3.34981e-07	-0.32812	0.000298438	-0.32847	0.000292582
-0.32412	-3.37732e-07	-0.32447	-3.32759e-07	-0.32412	0.000298438	-0.32447	0.000292574
-0.32012	-3.35923e-07	-0.32047	-3.30544e-07	-0.32012	0.00029844	-0.32047	0.000292567
-0.31612	-3.3425e-07	-0.31647	-3.28433e-07	-0.31612	0.000298447	-0.31647	0.000292565
-0.31212	-3.32249e-07	-0.31247	-3.264e-07	-0.31212	0.000298452	-0.31247	0.00029256
-0.30812	-3.30553e-07	-0.30847	-3.2448e-07	-0.30812	0.000298454	-0.30847	0.00029255
-0.30412	-3.28459e-07	-0.30447	-3.22621e-07	-0.30412	0.000298453	-0.30447	0.000292544
-0.30012	-3.26457e-07	-0.30047	-3.20925e-07	-0.30012	0.000298455	-0.30047	0.000292533
-0.29612	-3.24488e-07	-0.29647	-3.19017e-07	-0.29612	0.000298457	-0.29647	0.000292526
-0.29212	-3.22476e-07	-0.29247	-3.17307e-07	-0.29212	0.00029846	-0.29247	0.000292522
-0.28812	-3.20386e-07	-0.28847	-3.15766e-07	-0.28812	0.000298465	-0.28847	0.000292515
-0.28412	-3.18256e-07	-0.28447	-3.14067e-07	-0.28412	0.000298476	-0.28447	0.000292514
-0.28012	-3.16106e-07	-0.28047	-3.12884e-07	-0.28012	0.000298482	-0.28047	0.000292507
-0.27612	-3.13905e-07	-0.27647	-3.11029e-07	-0.27612	0.000298487	-0.27647	0.0002925
-0.27212	-3.11663e-07	-0.27247	-3.11402e-07	-0.27212	0.000298506	-0.27247	0.000292496
-0.26812	-3.09517e-07	-0.26847	-3.08322e-07	-0.26812	0.00029851	-0.26847	0.000292501
-0.26412	-3.06992e-07	-0.26447	-3.06866e-07	-0.26412	0.000298514	-0.26447	0.000292494
-0.26012	-3.06962e-07	-0.26047	-3.05497e-07	-0.26012	0.000298518	-0.26047	0.000292475
-0.25612	-3.02609e-07	-0.25647	-3.04089e-07	-0.25612	0.000298526	-0.25647	0.000292473
-0.25212	-2.99996e-07	-0.25247	-3.02931e-07	-0.25212	0.000298531	-0.25247	0.000292473
-0.24812	-2.97364e-07	-0.24847	-3.01468e-07	-0.24812	0.000298535	-0.24847	0.000292463
-0.24412	-2.9476e-07	-0.24447	-3.00234e-07	-0.24412	0.000298537	-0.24447	0.000292449
-0.24012	-2.92132e-07	-0.24047	-2.98971e-07	-0.24012	0.000298536	-0.24047	0.000292456
-0.23612	-2.89461e-07	-0.23647	-2.97818e-07	-0.23612	0.000298544	-0.23647	0.000292459
-0.23212	-2.86779e-07	-0.23247	-2.96543e-07	-0.23212	0.000298546	-0.23247	0.000292455
-0.22812	-2.8416e-07	-0.22847	-2.95287e-07	-0.22812	0.000298552	-0.22847	0.000292456
-0.22412	-2.81345e-07	-0.22447	-2.94065e-07	-0.22412	0.000298559	-0.22447	0.000292449
-0.22012	-2.78774e-07	-0.22047	-2.92818e-07	-0.22012	0.000298568	-0.22047	0.000292449
-0.21612	-2.75847e-07	-0.21647	-2.91606e-07	-0.21612	0.000298577	-0.21647	0.00029245
-0.21212	-2.73092e-07	-0.21247	-2.90396e-07	-0.21212	0.000298577	-0.21247	0.000292451
-0.20812	-2.70286e-07	-0.20847	-2.89201e-07	-0.20812	0.000298582	-0.20847	0.000292458
-0.20412	-2.67517e-07	-0.20447	-2.87938e-07	-0.20412	0.000298589	-0.20447	0.000292452
-0.20012	-2.64765e-07	-0.20047	-2.86684e-07	-0.20012	0.000298588	-0.20047	0.000292449
-0.19612	-2.6203e-07	-0.19647	-2.87593e-07	-0.19612	0.000298593	-0.19647	0.000292441
-0.19212	-2.59308e-07	-0.19247	-2.84381e-07	-0.19212	0.000298603	-0.19247	0.000292439
-0.18812	-2.56607e-07	-0.18847	-2.82995e-07	-0.18812	0.000298605	-0.18847	0.000292428
-0.18412	-2.55978e-07	-0.18447	-2.81666e-07	-0.18412	0.00029861	-0.18447	0.000292412
-0.18012	-2.51702e-07	-0.18047	-2.8045e-07	-0.18012	0.000298598	-0.18047	0.000292412
-0.17612	-2.49007e-07	-0.17647	-2.78961e-07	-0.17612	0.0002986	-0.17647	0.000292408
-0.17212	-2.46402e-07	-0.17247	-2.77606e-07	-0.17212	0.000298604	-0.17247	0.00029241
-0.16812	-2.43874e-07	-0.16847	-2.76167e-07	-0.16812	0.000298617	-0.16847	0.000292419
-0.16412	-2.41457e-07	-0.16447	-2.7538e-07	-0.16412	0.000298623	-0.16447	0.000292427
-0.16012	-2.38948e-07	-0.16047	-2.81974e-07	-0.16012	0.000298619	-0.16047	0.000292429
-0.15612	-2.36602e-07	-0.15647	-2.75528e-07	-0.15612	0.00029862	-0.15647	0.000292427
-0.15212	-2.34305e-07	-0.15247	-2.73436e-07	-0.15212	0.000298632	-0.15247	0.000292431
-0.14812	-2.32092e-07	-0.14847	-2.71442e-07	-0.14812	0.000298634	-0.14847	0.000292433
-0.14412	-2.29911e-07	-0.14447	-2.69752e-07	-0.14412	0.000298638	-0.14447	0.000292426
-0.14012	-2.27787e-07	-0.14047	-2.68101e-07	-0.14012	0.000298636	-0.14047	0.000292433
-0.13612	-2.25758e-07	-0.13647	-2.66411e-07	-0.13612	0.000298639	-0.13647	0.00029243
-0.13212	-2.23783e-07	-0.13247	-2.64763e-07	-0.13212	0.000298643	-0.13247	0.000292432
-0.12812	-2.21812e-07	-0.12847	-2.63209e-07	-0.12812	0.00029865	-0.12847	0.000292437
-0.12412	-2.19905e-07	-0.12447	-2.61379e-07	-0.12412	0.000298655	-0.12447	0.000292438
-0.12012	-2.18065e-07	-0.12047	-2.61659e-07	-0.12012	0.000298655	-0.12047	0.00029243
-0.11612	-2.16266e-07	-0.11647	-2.58181e-07	-0.11612	0.000298661	-0.11647	0.000292442
-0.11212	-2.14517e-07	-0.11247	-2.56368e-07	-0.11212	0.000298654	-0.11247	0.000292446
-0.10812	-2.1481e-07	-0.10847	-2.54554e-07	-0.10812	0.000298659	-0.10847	0.000292444
-0.10412	-2.11465e-07	-0.10447	-2.52713e-07	-0.10412	0.000298659	-0.10447	0.000292446
-0.10012	-2.09747e-07	-0.10047	-2.50878e-07	-0.10012	0.000298661	-0.10047	0.000292448
-0.09612	-2.08079e-07	-0.09647	-2.49056e-07	-0.09612	0.000298666	-0.09647	0.000292448
-0.09212	-2.06438e-07	-0.09247	-2.47249e-07	-0.09212	0.000298669	-0.09247	0.000292444
-0.08812	-2.04875e-07	-0.08847	-2.45593e-07	-0.08812	0.00029867	-0.08847	0.000292446
-0.08412	-2.03304e-07	-0.08447	-2.43739e-07	-0.08412	0.000298678	-0.08447	0.000292449
-0.08012	-2.0175e-07	-0.08047	-2.42331e-07	-0.08012	0.000298671	-0.08047	0.000292446
-0.07612	-2.00298e-07	-0.07647	-2.40279e-07	-0.07612	0.000298672	-0.07647	0.000292445
-0.07212	-1.98647e-07	-0.07247	-2.38614e-07	-0.07212	0.000298674	-0.07247	0.000292445
-0.06812	-1.97135e-07	-0.06847	-2.36971e-07	-0.06812	0.000298684	-0.06847	0.000292447
-0.06412	-1.95602e-07	-0.06447	-2.35582e-07	-0.06412	0.000298685	-0.06447	0.000292436
-0.06012	-1.94061e-07	-0.06047	-2.33771e-07	-0.06012	0.000298691	-0.06047	0.000292419
-0.05612	-1.92552e-07	-0.05647	-2.32195e-07	-0.05612	0.000298689	-0.05647	0.000292419
-0.05212	-1.91018e-07	-0.05247	-2.30767e-07	-0.05212	0.000298691	-0.05247	0.000292421
-0.04812	-1.8945e-07	-0.04847	-2.29044e-07	-0.04812	0.000298694	-0.04847	0.000292416
-0.04412	-1.87929e-07	-0.04447	-2.2942e-07	-0.04412	0.000298683	-0.04447	0.00029241
-0.04012	-1.86421e-07	-0.04047	-2.26208e-07	-0.04012	0.000298689	-0.04047	0.000292401
-0.03612	-1.84819e-07	-0.03647	-2.24527e-07	-0.03612	0.000298692	-0.03647	0.000292397
-0.03212	-1.85175e-07	-0.03247	-2.22878e-07	-0.03212	0.000298691	-0.03247	0.000292401
-0.02812	-1.81909e-07	-0.02847	-2.21216e-07	-0.02812	0.000298683	-0.02847	0.000292399
-0.02412	-1.80245e-07	-0.02447	-2.19619e-07	-0.02412	0.000298683	-0.02447	0.000292395
-0.02012	-1.78566e-07	-0.02047	-2.17883e-07	-0.02012	0.000298683	-0.02047	0.00029239
-0.01612	-1.7696e-07	-0.01647	-2.16177e-07	-0.01612	0.000298687	-0.01647	0.000292386
-0.01212	-1.75302e-07	-0.01247	-2.1447e-07	-0.01212	0.000298691	-0.01247	0.000292381
-0.00812	-1.73652e-07	-0.00847	-2.128e-07	-0.00812	0.000298692	-0.00847	0.000292388
-0.00412	-1.71954e-07	-0.00447	-2.10913e-07	-0.00412	0.000298699	-0.00447	0.000292385
-0.00012	-1.70217e-07	-0.00047	-2.09072e-07	-0.00012	0.000298702	-0.00047	0.000292389
0.00388	-1.68664e-07	0.00353	-2.0723e-07	0.00388	0.000298701	0.00353	0.000292387
0.00788	-1.66839e-07	0.00753	-2.05355e-07	0.00788	0.000298703	0.00753	0.000292388
0.01188	-1.65093e-07	0.01153	-2.03436e-07	0.01188	0.0002987	0.01153	0.000292387
0.01588	-1.6334e-07	0.01553	-2.01488e-07	0.01588	0.000298702	0.01553	0.000292395
0.01988	-1.61668e-07	0.01953	-1.99469e-07	0.01988	0.00029871	0.01953	0.000292406
0.02388	-1.59822e-07	0.02353	-1.97507e-07	0.02388	0.000298714	0.02353	0.00029241
0.02788	-1.58059e-07	0.02753	-1.95407e-07	0.02788	0.000298709	0.02753	0.000292409
0.03188	-1.56262e-07	0.03153	-1.95875e-07	0.03188	0.000298709	0.03153	0.000292407
0.03588	-1.54455e-07	0.03553	-1.91608e-07	0.03588	0.000298708	0.03553	0.000292408
0.03988	-1.52718e-07	0.03953	-1.89311e-07	0.03988	0.000298708	0.03953	0.0002924
0.04388	-1.52827e-07	0.04353	-1.87211e-07	0.04388	0.000298714	0.04353	0.000292402
0.04788	-1.49463e-07	0.04753	-1.84811e-07	0.04788	0.000298717	0.04753	0.000292396
0.05188	-1.47698e-07	0.05153	-1.82457e-07	0.05188	0.000298724	0.05153	0.000292402
0.05588	-1.45965e-07	0.05553	-1.80071e-07	0.05588	0.000298734	0.05553	0.000292405
0.05988	-1.443e-07	0.05953	-1.77829e-07	0.05988	0.000298734	0.05953	0.000292404
0.06388	-1.42646e-07	0.06353	-1.75266e-07	0.06388	0.000298736	0.06353	0.000292395
0.06788	-1.41047e-07	0.06753	-1.72757e-07	0.06788	0.000298733	0.06753	0.000292396
0.07188	-1.39486e-07	0.07153	-1.70266e-07	0.07188	0.00029873	0.07153	0.000292395
0.07588	-1.3803e-07	0.07553	-1.67723e-07	0.07588	0.000298734	0.07553	0.000292391
0.07988	-1.36652e-07	0.07953	-1.65129e-07	0.07988	0.000298734	0.07953	0.000292386
0.08388	-1.35344e-07	0.08353	-1.62537e-07	0.08388	0.000298731	0.08353	0.000292383
0.08788	-1.34141e-07	0.08753	-1.61803e-07	0.08788	0.000298731	0.08753	0.000292377
0.09188	-1.37007e-07	0.09153	-1.57483e-07	0.09188	0.000298722	0.09153	0.000292378
0.09588	-1.35214e-07	0.09553	-1.54718e-07	0.09588	0.000298718	0.09553	0.000292368
0.09988	-1.32112e-07	0.09953	-1.51895e-07	0.09988	0.000298715	0.09953	0.000292363
0.10388	-1.30523e-07	0.10353	-1.49274e-07	0.10388	0.00029871	0.10353	0.000292359
0.10788	-1.29024e-07	0.10753	-1.46262e-07	0.10788	0.00029871	0.10753	0.000292365
0.11188	-1.27539e-07	0.11153	-1.43421e-07	0.11188	0.000298718	0.11153	0.000292383
0.11588	-1.30202e-07	0.11553	-1.40566e-07	0.11588	0.000298716	0.11553	0.00029238
0.11988	-1.26009e-07	0.11953	-1.37638e-07	0.11988	0.000298716	0.11953	0.000292388
0.12388	-1.24359e-07	0.12353	-1.34751e-07	0.12388	0.000298709	0.12353	0.000292385
0.12788	-1.22444e-07	0.12753	-1.31877e-07	0.12788	0.000298713	0.12753	0.000292367
0.13188	-1.20765e-07	0.13153	-1.32728e-07	0.13188	0.000298711	0.13153	0.000292354
0.13588	-1.19082e-07	0.13553	-1.32387e-07	0.13588	0.000298703	0.13553	0.000292359
0.13988	-1.21209e-07	0.13953	-1.30316e-07	0.13988	0.000298701	0.13953	0.000292352
0.14388	-1.18771e-07	0.14353	-1.28897e-07	0.14388	0.000298707	0.14353	0.000292354
0.14788	-1.19043e-07	0.14753	-1.27571e-07	0.14788	0.000298707	0.14753	0.000292356
0.15188	-1.14729e-07	0.15153	-1.23181e-07	0.15188	0.000298703	0.15153	0.000292351
0.15588	-1.12626e-07	0.15553	-1.19977e-07	0.15588	0.000298703	0.15553	0.000292353
0.15988	-1.14583e-07	0.15953	-1.19224e-07	0.15988	0.000298711	0.15953	0.000292354
0.16388	-1.13703e-07	0.16353	-1.20017e-07	0.16388	0.000298709	0.16353	0.000292361
0.16788	-1.11739e-07	0.16753	-1.20141e-07	0.16788	0.000298697	0.16753	0.000292362
0.17188	-1.10562e-07	0.17153	-1.15685e-07	0.17188	0.000298685	0.17153	0.000292363
0.17588	-1.09508e-07	0.17553	-1.13481e-07	0.17588	0.000298688	0.17553	0.000292378
0.17988	-1.08374e-07	0.17953	-1.1673e-07	0.17988	0.000298692	0.17953	0.000292392
0.18388	-1.03701e-07	0.18353	-1.17993e-07	0.18388	0.000298698	0.18353	0.000292392
0.18788	-1.01324e-07	0.18753	-1.18589e-07	0.18788	0.000298698	0.18753	0.000292397
0.19188	-1.03108e-07	0.19153	-1.19519e-07	0.19188	0.000298699	0.19153	0.000292402
0.19588	-9.8465e-08	0.19553	-1.15259e-07	0.19588	0.000298708	0.19553	0.000292404
0.19988	-1.00196e-07	0.19953	-1.13254e-07	0.19988	0.000298705	0.19953	0.000292403
0.20388	-9.9058e-08	0.20353	-1.17662e-07	0.20388	0.00029872	0.20353	0.000292397
0.20788	-9.7738e-08	0.20753	-1.18032e-07	0.20788	0.000298704	0.20753	0.000292398
0.21188	-9.6854e-08	0.21153	-1.18288e-07	0.21188	0.000298699	0.21153	0.00029241
0.21588	-9.563e-08	0.21553	-1.18085e-07	0.21588	0.000298686	0.21553	0.000292409
0.21988	-9.4475e-08	0.21953	-1.17544e-07	0.21988	0.000298684	0.21953	0.000292399
0.22388	-9.3445e-08	0.22353	-1.16776e-07	0.22388	0.000298691	0.22353	0.000292411
0.22788	-9.2337e-08	0.22753	-1.15772e-07	0.22788	0.000298692	0.22753	0.000292419
0.23188	-9.1413e-08	0.23153	-1.10121e-07	0.23188	0.000298686	0.23153	0.000292417
0.23588	-9.0862e-08	0.23553	-1.1204e-07	0.23588	0.000298686	0.23553	0.000292436
0.23988	-8.9364e-08	0.23953	-1.10869e-07	0.23988	0.000298686	0.23953	0.000292439
0.24388	-8.8273e-08	0.24353	-1.09721e-07	0.24388	0.000298699	0.24353	0.000292453
0.24788	-8.7272e-08	0.24753	-1.03723e-07	0.24788	0.000298696	0.24753	0.000292457
0.25188	-8.6309e-08	0.25153	-1.0564e-07	0.25188	0.00029869	0.25153	0.000292466
0.25589	-8.29896e-08	0.25553	-1.04396e-07	0.25589	0.000298685	0.25553	0.000292488
0.25991	-7.80034e-08	0.25953	-1.02792e-07	0.25991	0.000298689	0.25953	0.000292508
0.26391	-7.54834e-08	0.26353	-1.01499e-07	0.26391	0.000298688	0.26353	0.00029253
0.26791	-7.32947e-08	0.26753	-1.00008e-07	0.26791	0.000298685	0.26753	0.000292547
0.27191	-7.11089e-08	0.27153	-9.8329e-08	0.27191	0.00029868	0.27153	0.000292561
0.27591	-6.89518e-08	0.27553	-9.6665e-08	0.27591	0.00029866	0.27553	0.000292592
0.27991	-6.70484e-08	0.27953	-9.4693e-08	0.27991	0.000298663	0.27953	0.000292614
0.28391	-6.46678e-08	0.28353	-9.2723e-08	0.28391	0.000298666	0.28353	0.000292639
0.28791	-6.2502e-08	0.28753	-9.0762e-08	0.28791	0.000298665	0.28753	0.000292685
0.29191	-6.04437e-08	0.29153	-8.8957e-08	0.29191	0.00029866	0.29153	0.000292719
0.29591	-5.82092e-08	0.29553	-8.7068e-08	0.29591	0.000298655	0.29553	0.000292761
0.29991	-5.61574e-08	0.29953	-8.5187e-08	0.29991	0.000298653	0.29953	0.000292789
0.30391	-5.4019e-08	0.30354	-8.04944e-08	0.30391	0.000298659	0.30354	0.000292816
0.30791	-5.19399e-08	0.30756	-7.35211e-08	0.30791	0.000298651	0.30756	0.000292842
0.31191	-4.98719e-08	0.31156	-7.01046e-08	0.31191	0.000298657	0.31156	0.00029287
0.31591	-4.78166e-08	0.31557	-6.70123e-08	0.31591	0.000298655	0.31557	0.000292894
0.31991	-4.58187e-08	0.31956	-6.35949e-08	0.31991	0.000298651	0.31956	0.00029292
0.32391	-4.38496e-08	0.32356	-6.03814e-08	0.32391	0.000298651	0.32356	0.000292941
0.32791	-4.19686e-08	0.32756	-5.71761e-08	0.32791	0.000298652	0.32756	0.000292961
0.33189	-4.33055e-08	0.33157	-5.39384e-08	0.33189	0.000298664	0.33157	0.000292999
0.33591	-3.89331e-08	0.33556	-5.0626e-08	0.33591	0.000298662	0.33556	0.00029304
0.33991	-3.70151e-08	0.33956	-4.73153e-08	0.33991	0.000298663	0.33956	0.000293078
0.34391	-3.52429e-08	0.34357	-4.39958e-08	0.34391	0.00029867	0.34357	0.000293117
0.34791	-3.34069e-08	0.34757	-4.07314e-08	0.34791	0.000298667	0.34757	0.000293151
0.35191	-3.16609e-08	0.35154	-4.09481e-08	0.35191	0.000298666	0.35154	0.000293197
0.35591	-2.98991e-08	0.35556	-3.42155e-08	0.35591	0.000298663	0.35556	0.000293227
0.35991	-2.82178e-08	0.35956	-3.05899e-08	0.35991	0.000298666	0.35956	0.000293261
0.36391	-2.65548e-08	0.36357	-2.70332e-08	0.36391	0.000298666	0.36357	0.000293313
0.36791	-2.49062e-08	0.36756	-2.33493e-08	0.36791	0.000298669	0.36756	0.000293348
0.37191	-2.32576e-08	0.37156	-1.96783e-08	0.37191	0.00029867	0.37156	0.000293385
0.37591	-2.18018e-08	0.37557	-1.60443e-08	0.37591	0.000298672	0.37557	0.000293429
0.37991	-1.99952e-08	0.37956	-1.23364e-08	0.37991	0.000298679	0.37956	0.000293489
0.38391	-1.84424e-08	0.38357	-8.6585e-09	0.38391	0.000298671	0.38357	0.000293554
0.38791	-1.68531e-08	0.38756	-4.9111e-09	0.38791	0.000298672	0.38756	0.000293611
0.39191	-1.53088e-08	0.39156	-1.1631e-09	0.39191	0.00029867	0.39156	0.00029367
0.39591	-1.38004e-08	0.39556	2.5937e-09	0.39591	0.000298671	0.39556	0.000293735
0.39991	-1.23346e-08	0.39956	6.3523e-09	0.39991	0.000298668	0.39956	0.000293803
0.40391	-1.0862e-08	0.40357	1.00842e-08	0.40391	0.000298673	0.40357	0.000293871
0.40791	-9.4183e-09	0.40756	1.38732e-08	0.40791	0.000298679	0.40756	0.000293931
0.41191	-7.9824e-09	0.41156	1.76348e-08	0.41191	0.000298676	0.41156	0.00029399
0.41591	-6.6696e-09	0.41556	2.14076e-08	0.41591	0.000298677	0.41556	0.00029406
0.41991	-5.3587e-09	0.41956	2.51764e-08	0.41991	0.000298686	0.41956	0.000294131
0.42391	-4.0644e-09	0.42356	2.89508e-08	0.42391	0.000298681	0.42356	0.000294207
0.42789	-6.2672e-09	0.42756	3.2749e-08	0.42789	0.000298689	0.42756	0.000294259
0.43191	-2.5916e-09	0.43156	3.65811e-08	0.43191	0.000298685	0.43156	0.000294331
0.43591	-1.3009e-09	0.43556	4.0481e-08	0.43591	0.000298682	0.43556	0.000294409
0.43991	-3.8e-11	0.43957	4.40187e-08	0.43991	0.000298686	0.43957	0.00029449
0.44391	1.1206e-09	0.44356	4.81922e-08	0.44391	0.00029869	0.44356	0.000294577
0.44791	2.2182e-09	0.44755	4.81855e-08	0.44791	0.000298697	0.44755	0.000294682
0.45191	3.2702e-09	0.45156	5.53674e-08	0.45191	0.000298697	0.45156	0.000294755
0.45591	4.1571e-09	0.45556	5.96387e-08	0.45591	0.000298695	0.45556	0.000294835
0.45991	5.2043e-09	0.45956	6.38457e-08	0.45991	0.00029869	0.45956	0.000294916
0.46391	6.1723e-09	0.46356	6.81089e-08	0.46391	0.000298689	0.46356	0.000294998
0.46791	7.0049e-09	0.46753	6.3118e-08	0.46791	0.000298686	0.46753	0.000295188
0.47191	8.0023e-09	0.47153	7.285e-08	0.47191	0.000298685	0.47153	0.000295271
0.47591	8.8884e-09	0.47553	7.7909e-08	0.47591	0.000298688	0.47553	0.000295339
0.47991	9.747e-09	0.47953	8.2728e-08	0.47991	0.000298684	0.47953	0.000295396
0.48391	1.05483e-08	0.48353	8.7421e-08	0.48391	0.000298688	0.48353	0.000295483
0.48791	1.12633e-08	0.48753	9.2073e-08	0.48791	0.000298694	0.48753	0.000295562
0.49191	1.18732e-08	0.49153	9.6813e-08	0.49191	0.000298706	0.49153	0.000295653
0.49591	1.24453e-08	0.49553	1.01555e-07	0.49591	0.000298705	0.49553	0.000295745
0.49991	1.29284e-08	0.49953	1.06119e-07	0.49991	0.000298708	0.49953	0.000295835
0.50391	1.32752e-08	0.50353	1.11123e-07	0.50391	0.000298702	0.50353	0.000295911
0.50791	1.36181e-08	0.50753	1.1596e-07	0.50791	0.000298704	0.50753	0.000295982
0.51191	1.39342e-08	0.51153	1.20944e-07	0.51191	0.000298705	0.51153	0.000296092
0.51591	1.41407e-08	0.51553	1.25946e-07	0.51591	0.000298698	0.51553	0.000296202
0.51991	1.42167e-08	0.51953	1.27423e-07	0.51991	0.000298712	0.51953	0.000296358
0.52389	1.06815e-08	0.52353	1.34824e-07	0.52389	0.00029872	0.52353	0.000296483
0.52791	1.28764e-08	0.52753	1.40319e-07	0.52791	0.000298721	0.52753	0.000296584
0.53191	1.25109e-08	0.53153	1.45747e-07	0.53191	0.000298718	0.53153	0.000296703
0.53591	1.19844e-08	0.53553	1.51167e-07	0.53591	0.000298714	0.53553	0.000296832
0.53992	1.10081e-08	0.53953	1.56635e-07	0.53992	0.0002987	0.53953	0.000296963
0.54391	1.04692e-08	0.54353	1.62222e-07	0.54391	0.000298703	0.54353	0.000297094
0.54791	9.8634e-09	0.54753	1.6776e-07	0.54791	0.000298704	0.54753	0.000297228
0.55191	9.4487e-09	0.55153	1.73343e-07	0.55191	0.000298706	0.55153	0.000297373
0.55591	9.289e-09	0.55553	1.7877e-07	0.55591	0.000298709	0.55553	0.000297504
0.55991	9.3639e-09	0.55953	1.84161e-07	0.55991	0.000298707	0.55953	0.000297631
0.56391	9.6451e-09	0.56353	1.89604e-07	0.56391	0.000298708	0.56353	0.000297756
0.56791	1.0028e-08	0.56753	1.94702e-07	0.56791	0.000298704	0.56753	0.000297888
0.57191	1.05033e-08	0.57153	1.99661e-07	0.57191	0.000298705	0.57153	0.000298026
0.57591	1.10989e-08	0.57553	2.04339e-07	0.57591	0.000298703	0.57553	0.000298164
0.57991	1.16121e-08	0.57953	2.09033e-07	0.57991	0.000298699	0.57953	0.000298291
0.58391	1.20918e-08	0.58353	2.13292e-07	0.58391	0.000298697	0.58353	0.000298435
0.58791	1.24196e-08	0.58753	2.16753e-07	0.58791	0.000298693	0.58753	0.00029859
0.59191	1.26664e-08	0.59153	2.19894e-07	0.59191	0.00029869	0.59153	0.00029873
0.59591	1.26904e-08	0.59553	2.17207e-07	0.59591	0.00029869	0.59553	0.000298912
0.59991	1.26769e-08	0.59953	2.20535e-07	0.59991	0.000298699	0.59953	0.000299057
0.60391	1.23749e-08	0.60353	2.20715e-07	0.60391	0.000298696	0.60353	0.000299193
0.60791	1.22745e-08	0.60753	2.19464e-07	0.60791	0.000298695	0.60753	0.000299346
0.61191	1.20792e-08	0.61153	2.17072e-07	0.61191	0.000298696	0.61153	0.000299542
0.61591	1.2073e-08	0.61553	2.13822e-07	0.61591	0.000298696	0.61553	0.000299703
0.61989	8.8023e-09	0.61953	2.10006e-07	0.61989	0.000298694	0.61953	0.000299861
0.62391	1.19929e-08	0.62353	2.0606e-07	0.62391	0.000298691	0.62353	0.000300027
0.62791	1.26364e-08	0.62753	2.01531e-07	0.62791	0.000298685	0.62753	0.000300131
0.63191	1.32949e-08	0.63153	1.95542e-07	0.63191	0.000298687	0.63153	0.000300106
0.63591	1.39199e-08	0.63553	1.8897e-07	0.63591	0.000298678	0.63553	0.000300068
0.63992	1.4196e-08	0.63953	1.82402e-07	0.63992	0.000298677	0.63953	0.000300027
0.64391	1.50666e-08	0.64353	1.75989e-07	0.64391	0.000298669	0.64353	0.000299878
0.64791	1.56318e-08	0.64753	1.69481e-07	0.64791	0.000298656	0.64753	0.000299839
0.65191	1.61846e-08	0.65153	1.61278e-07	0.65191	0.000298643	0.65153	0.000299798
0.65591	1.66952e-08	0.65553	1.50731e-07	0.65591	0.000298637	0.65553	0.00029976
0.65991	1.72581e-08	0.65953	1.38468e-07	0.65991	0.000298631	0.65953	0.000299707
0.66391	1.77961e-08	0.66353	1.27505e-07	0.66391	0.000298626	0.66353	0.00029964
0.66791	1.83242e-08	0.66753	1.1991e-07	0.66791	0.000298615	0.66753	0.000299581
0.67191	1.88332e-08	0.67153	1.05751e-07	0.67191	0.000298614	0.67153	0.00029953
0.67591	1.92653e-08	0.67553	1.01072e-07	0.67591	0.00029861	0.67553	0.000299494
0.67991	1.98531e-08	0.67953	9.3672e-08	0.67991	0.000298606	0.67953	0.000299474
0.68391	2.03119e-08	0.68353	8.5539e-08	0.68391	0.000298597	0.68353	0.000299442
0.68791	2.09172e-08	0.68753	7.6894e-08	0.68791	0.000298584	0.68753	0.000299412
0.69191	2.15073e-08	0.69153	6.7575e-08	0.69191	0.000298572	0.69153	0.000299363
0.69591	2.21127e-08	0.69553	5.7808e-08	0.69591	0.000298565	0.69553	0.000299329
0.69991	2.26499e-08	0.69953	5.1215e-08	0.69991	0.000298546	0.69953	0.000299286
0.70391	2.33139e-08	0.70355	4.36213e-08	0.70391	0.000298532	0.70355	0.000299246
0.70791	2.39738e-08	0.70757	4.62951e-08	0.70791	0.000298518	0.70757	0.0002992
0.71192	2.45119e-08	0.71157	4.57585e-08	0.71192	0.000298508	0.71157	0.000299147
0.71589	2.17538e-08	0.71557	4.53645e-08	0.71589	0.000298495	0.71557	0.000299105
0.71991	2.56442e-08	0.71953	3.0432e-08	0.71991	0.000298476	0.71953	0.000299007
0.72391	2.66714e-08	0.72354	2.96078e-08	0.72391	0.000298462	0.72354	0.000298942
0.72791	2.76451e-08	0.72757	3.85471e-08	0.72791	0.000298451	0.72757	0.0002989
0.73191	2.85985e-08	0.73157	4.03278e-08	0.73191	0.000298437	0.73157	0.00029886
0.73591	2.96356e-08	0.73553	2.7501e-08	0.73591	0.000298418	0.73553	0.000298768
0.73991	3.06863e-08	0.73955	3.22157e-08	0.73991	0.000298401	0.73955	0.000298717
0.74391	3.18097e-08	0.74357	3.8754e-08	0.74391	0.000298385	0.74357	0.00029867
0.74792	3.27591e-08	0.74757	4.01128e-08	0.74792	0.000298369	0.74757	0.000298625
0.75191	3.4188e-08	0.75157	4.10835e-08	0.75191	0.000298349	0.75157	0.00029858
0.75591	3.54505e-08	0.75555	3.53943e-08	0.75591	0.000298318	0.75555	0.000298511
0.75991	3.67247e-08	0.75957	4.15058e-08	0.75991	0.000298292	0.75957	0.000298456
0.76391	3.80332e-08	0.76357	4.27816e-08	0.76391	0.000298269	0.76357	0.000298413
0.76791	3.93425e-08	0.76757	4.37122e-08	0.76791	0.000298243	0.76757	0.000298358
0.77191	4.07374e-08	0.77153	3.0114e-08	0.77191	0.000298228	0.77153	0.000298271
0.77591	4.21636e-08	0.77553	3.8016e-08	0.77591	0.000298201	0.77553	0.000298234
0.77991	4.36204e-08	0.77955	3.60527e-08	0.77991	0.000298174	0.77955	0.000298177
0.78392	4.49352e-08	0.78357	4.1538e-08	0.78392	0.000298154	0.78357	0.000298126
0.78791	4.64701e-08	0.78757	4.25417e-08	0.78791	0.000298127	0.78757	0.000298078
0.79192	4.78635e-08	0.79158	4.33571e-08	0.79192	0.000298098	0.79158	0.00029803
0.79591	4.94397e-08	0.79553	3.1298e-08	0.79591	0.000298069	0.79553	0.000297936
0.79991	5.09591e-08	0.79953	3.9861e-08	0.79991	0.00029805	0.79953	0.000297894
0.80388	4.3108e-08	0.80354	3.4473e-08	0.80388	0.000298	0.80354	0.00029782
0.80789	4.65951e-08	0.80757	4.41764e-08	0.80789	0.00029797	0.80757	0.000297772
0.81191	5.31107e-08	0.81157	4.67481e-08	0.81191	0.000297939	0.81157	0.000297728
0.81588	4.6085e-08	0.81557	4.87486e-08	0.81588	0.000297891	0.81557	0.000297671
0.81989	5.16586e-08	0.81953	3.7444e-08	0.81989	0.000297861	0.81953	0.000297577
0.82391	5.72869e-08	0.82353	4.6242e-08	0.82391	0.000297837	0.82353	0.000297534
0.82791	5.97014e-08	0.82753	4.9129e-08	0.82791	0.000297808	0.82753	0.000297488
0.83192	6.18031e-08	0.83155	4.7963e-08	0.83192	0.000297769	0.83155	0.000297433
0.83591	6.38553e-08	0.83557	5.4277e-08	0.83591	0.000297736	0.83557	0.000297381
0.83988	5.5963e-08	0.83957	5.64639e-08	0.83988	0.000297686	0.83957	0.000297327
0.84388	6.3701e-08	0.84353	4.4984e-08	0.84388	0.000297659	0.84353	0.000297233
0.84789	6.46312e-08	0.84753	5.3878e-08	0.84789	0.000297624	0.84753	0.000297178
0.85191	7.01715e-08	0.85155	5.04757e-08	0.85191	0.000297593	0.85155	0.000297101
0.85589	6.94643e-08	0.85553	4.6161e-08	0.85589	0.000297562	0.85553	0.000296997
0.85991	7.48086e-08	0.85953	5.5503e-08	0.85991	0.000297545	0.85953	0.000296955
0.86391	7.75525e-08	0.86355	5.52293e-08	0.86391	0.000297506	0.86355	0.000296896
0.86788	7.0061e-08	0.86757	6.20263e-08	0.86788	0.000297457	0.86757	0.000296852
0.87188	7.8417e-08	0.87157	6.44829e-08	0.87188	0.000297441	0.87157	0.0002968
0.87588	8.2212e-08	0.87553	5.2766e-08	0.87588	0.000297421	0.87553	0.000296715
0.87988	8.5443e-08	0.87953	5.7475e-08	0.87988	0.000297399	0.87953	0.000296652
0.88388	8.8584e-08	0.88353	6.3505e-08	0.88388	0.000297374	0.88353	0.000296611
0.88788	9.1762e-08	0.88753	6.608e-08	0.88788	0.000297349	0.88753	0.000296559
0.89188	9.4978e-08	0.89153	6.8158e-08	0.89188	0.000297323	0.89153	0.00029651
0.89588	9.8227e-08	0.89553	7.0065e-08	0.89588	0.000297304	0.89553	0.000296467
0.89988	1.01807e-07	0.89953	7.1777e-08	0.89988	0.000297273	0.89953	0.00029642
0.90388	1.05473e-07	0.90353	7.3089e-08	0.90388	0.000297253	0.90353	0.000296371
0.90788	1.09142e-07	0.90753	7.486e-08	0.90788	0.000297227	0.90753	0.000296321
0.91188	1.13132e-07	0.91153	7.6208e-08	0.91188	0.000297199	0.91153	0.000296263
0.91588	1.17155e-07	0.91553	7.7774e-08	0.91588	0.000297171	0.91553	0.000296217
0.91988	1.21325e-07	0.91953	7.9067e-08	0.91988	0.000297137	0.91953	0.000296176
0.92388	1.25633e-07	0.92353	8.0456e-08	0.92388	0.000297115	0.92353	0.000296139
0.92788	1.26729e-07	0.92753	8.1616e-08	0.92788	0.000297076	0.92753	0.00029609
0.93188	1.33374e-07	0.93153	8.2954e-08	0.93188	0.000297045	0.93153	0.000296042
0.93588	1.38238e-07	0.93553	8.4153e-08	0.93588	0.00029701	0.93553	0.000295995
0.93988	1.4292e-07	0.93953	8.5334e-08	0.93988	0.000296976	0.93953	0.000295951
0.94388	1.47587e-07	0.94353	8.6487e-08	0.94388	0.000296935	0.94353	0.000295911
0.94788	1.52224e-07	0.94753	8.7653e-08	0.94788	0.000296903	0.94753	0.000295864
0.95188	1.56775e-07	0.95153	8.8826e-08	0.95188	0.000296865	0.95153	0.000295823
0.95588	1.61271e-07	0.95553	8.6165e-08	0.95588	0.00029682	0.95553	0.000295778
0.95988	1.65572e-07	0.95953	8.9957e-08	0.95988	0.000296781	0.95953	0.000295726
0.96388	1.69591e-07	0.96353	9.1502e-08	0.96388	0.000296744	0.96353	0.000295682
0.96788	1.73695e-07	0.96753	9.2982e-08	0.96788	0.000296715	0.96753	0.000295637
0.97188	1.77406e-07	0.97153	9.437e-08	0.97188	0.000296679	0.97153	0.000295597
0.97588	1.81102e-07	0.97553	9.5704e-08	0.97588	0.000296638	0.97553	0.000295552
0.97988	1.8451e-07	0.97953	9.7146e-08	0.97988	0.000296592	0.97953	0.000295514
0.98388	1.87727e-07	0.98353	9.8611e-08	0.98388	0.000296549	0.98353	0.000295479
0.98788	1.90902e-07	0.98753	1.00047e-07	0.98788	0.000296511	0.98753	0.000295449
0.99188	1.93869e-07	0.99153	1.01597e-07	0.99188	0.000296468	0.99153	0.000295404
0.99588	1.96441e-07	0.99553	1.03107e-07	0.99588	0.000296426	0.99553	0.000295366
0.99988	1.99182e-07	0.99953	1.0466e-07	0.99988	0.000296381	0.99953	0.000295324
1.00388	1.97276e-07	1.00353	1.06257e-07	1.00388	0.000296324	1.00353	0.000295285
1.00788	2.01882e-07	1.00753	1.07899e-07	1.00788	0.000296272	1.00753	0.000295251
1.01188	2.04438e-07	1.01153	1.09537e-07	1.01188	0.000296229	1.01153	0.000295217
1.01588	2.06698e-07	1.01553	1.11204e-07	1.01588	0.000296178	1.01553	0.000295172
1.01988	2.08812e-07	1.01953	1.12916e-07	1.01988	0.000296132	1.01953	0.000295137
1.02388	2.10784e-07	1.02353	1.14579e-07	1.02388	0.000296082	1.02353	0.000295097
1.02788	2.12523e-07	1.02753	1.16449e-07	1.02788	0.00029603	1.02753	0.000295059
1.03188	2.14074e-07	1.03153	1.1411e-07	1.03188	0.000295977	1.03153	0.000295015
1.03588	2.15506e-07	1.03553	1.18436e-07	1.03588	0.000295915	1.03553	0.000294975
1.03988	2.16785e-07	1.03953	1.20606e-07	1.03988	0.000295867	1.03953	0.000294937
1.04388	2.17862e-07	1.04353	1.22575e-07	1.04388	0.000295813	1.04353	0.000294901
1.04788	2.18455e-07	1.04753	1.24495e-07	1.04788	0.000295759	1.04753	0.00029486
1.05188	2.19421e-07	1.05153	1.26327e-07	1.05188	0.000295704	1.05153	0.000294818
1.05588	2.20094e-07	1.05553	1.28176e-07	1.05588	0.000295655	1.05553	0.000294783
1.05988	2.20631e-07	1.05953	1.29999e-07	1.05988	0.000295602	1.05953	0.000294746
1.06388	2.2105e-07	1.06353	1.31753e-07	1.06388	0.00029555	1.06353	0.000294705
1.06788	2.21289e-07	1.06753	1.33494e-07	1.06788	0.000295494	1.06753	0.000294671
1.07188	2.21498e-07	1.07153	1.35215e-07	1.07188	0.000295433	1.07153	0.000294633
1.07588	2.21631e-07	1.07553	1.36903e-07	1.07588	0.000295383	1.07553	0.000294594
1.07988	2.17698e-07	1.07953	1.38448e-07	1.07988	0.000295319	1.07953	0.000294562
1.08388	2.19457e-07	1.08353	1.40106e-07	1.08388	0.000295269	1.08353	0.00029452
1.08788	2.19464e-07	1.08753	1.41547e-07	1.08788	0.000295221	1.08753	0.000294475
1.09188	2.19642e-07	1.09153	1.43164e-07	1.09188	0.000295164	1.09153	0.000294436
1.09588	2.1957e-07	1.09553	1.44627e-07	1.09588	0.000295115	1.09553	0.000294401
1.09988	2.19389e-07	1.09953	1.46064e-07	1.09988	0.000295067	1.09953	0.000294367
1.10388	2.19182e-07	1.10353	1.47148e-07	1.10388	0.000295017	1.10353	0.000294328
1.10788	2.18917e-07	1.10753	1.44875e-07	1.10788	0.00029497	1.10753	0.00029429
1.11188	2.18554e-07	1.11153	1.48174e-07	1.11188	0.000294923	1.11153	0.000294252
1.11588	2.18143e-07	1.11553	1.49529e-07	1.11588	0.000294875	1.11553	0.000294221
1.11988	2.17616e-07	1.11953	1.5082e-07	1.11988	0.000294821	1.11953	0.000294186
1.12388	2.17002e-07	1.12353	1.51924e-07	1.12388	0.000294775	1.12353	0.000294154
1.12788	2.16057e-07	1.12753	1.52883e-07	1.12788	0.000294731	1.12753	0.000294118
1.13188	2.15355e-07	1.13153	1.53864e-07	1.13188	0.000294688	1.13153	0.000294085
1.13588	2.14405e-07	1.13553	1.54649e-07	1.13588	0.000294641	1.13553	0.000294051
1.13988	2.13358e-07	1.13953	1.55322e-07	1.13988	0.00029459	1.13953	0.000294014
1.14388	2.12165e-07	1.14353	1.55847e-07	1.14388	0.000294544	1.14353	0.000293978
1.14788	2.10875e-07	1.14753	1.56246e-07	1.14788	0.000294505	1.14753	0.000293944
1.15188	2.09439e-07	1.15153	1.56454e-07	1.15188	0.000294463	1.15153	0.00029391
1.15588	2.03796e-07	1.15553	1.5643e-07	1.15588	0.000294407	1.15553	0.00029388
1.15988	2.03773e-07	1.15953	1.56157e-07	1.15988	0.000294373	1.15953	0.000293848
1.16388	2.02379e-07	1.16353	1.55713e-07	1.16388	0.000294345	1.16353	0.00029381
1.16788	2.00783e-07	1.16753	1.55038e-07	1.16788	0.000294305	1.16753	0.000293781
1.17188	1.98931e-07	1.17153	1.54121e-07	1.17188	0.000294264	1.17153	0.000293745
1.17588	1.97201e-07	1.17553	1.53023e-07	1.17588	0.000294225	1.17553	0.00029371
1.17988	1.95197e-07	1.17953	1.51643e-07	1.17988	0.000294178	1.17953	0.000293672
1.18388	1.93497e-07	1.18353	1.46076e-07	1.18388	0.000294142	1.18353	0.000293635
1.18788	1.91656e-07	1.18753	1.4654e-07	1.18788	0.000294106	1.18753	0.000293601
1.19188	1.89842e-07	1.19153	1.45406e-07	1.19188	0.000294072	1.19153	0.000293569
1.19588	1.88042e-07	1.19553	1.44181e-07	1.19588	0.000294044	1.19553	0.000293545

## Sheet: Figure 3f
VG	IG-Ar	VG	IG-CO2	VG	ISD-Ar	VG	ISD-CO2
1.19953	5.62122e-08	1.19988	5.96036e-08	1.19156	0.000151201	1.19188	0.000151042
1.19551	4.60796e-08	1.19586	5.00049e-08	1.19556	0.000151169	1.19588	0.000150996
1.19151	4.01758e-08	1.19186	4.48375e-08	1.19953	0.000151022	1.19988	0.000150791
1.18751	3.548e-08	1.18786	4.05704e-08	1.19551	0.000150997	1.19586	0.000150756
1.1835	3.15426e-08	1.18386	3.70924e-08	1.19151	0.000150975	1.19186	0.000150722
1.1795	2.80045e-08	1.17986	3.40511e-08	1.18751	0.000150955	1.18786	0.000150691
1.1755	2.49233e-08	1.17586	3.13136e-08	1.1835	0.000150934	1.18386	0.00015066
1.1715	2.22046e-08	1.17185	2.88213e-08	1.1795	0.000150918	1.17986	0.000150633
1.1675	1.96696e-08	1.16786	2.65416e-08	1.1755	0.000150901	1.17586	0.000150608
1.1635	1.73756e-08	1.16385	2.46164e-08	1.1715	0.000150884	1.17185	0.000150585
1.1595	1.53218e-08	1.15985	2.26051e-08	1.1675	0.000150871	1.16786	0.000150564
1.1555	1.34924e-08	1.15585	2.09065e-08	1.1635	0.00015086	1.16385	0.000150546
1.1515	1.17672e-08	1.15185	1.92166e-08	1.1595	0.000150848	1.15985	0.000150526
1.1475	1.02326e-08	1.14785	1.76572e-08	1.1555	0.000150837	1.15585	0.000150508
1.1435	8.753e-09	1.14385	1.61696e-08	1.1515	0.000150825	1.15185	0.000150489
1.1395	7.4117e-09	1.13985	1.48361e-08	1.1475	0.000150816	1.14785	0.000150475
1.1355	6.1358e-09	1.13585	1.35279e-08	1.1435	0.000150806	1.14385	0.00015046
1.13152	7.1548e-09	1.13185	1.24038e-08	1.1395	0.000150799	1.13985	0.000150449
1.1275	4.4484e-09	1.12785	1.11159e-08	1.1355	0.000150792	1.13585	0.000150437
1.1235	3.1188e-09	1.12385	9.9901e-09	1.13152	0.000150781	1.13185	0.000150426
1.1195	1.9834e-09	1.11985	8.932e-09	1.1275	0.000150775	1.12785	0.000150413
1.1155	9.769e-10	1.11585	7.9422e-09	1.1235	0.000150767	1.12385	0.000150403
1.1115	6.5e-12	1.11185	6.9336e-09	1.1195	0.000150763	1.11985	0.000150392
1.1075	-8.938e-10	1.10785	6.0398e-09	1.1155	0.000150757	1.11585	0.000150381
1.1035	-1.7262e-09	1.10385	5.0948e-09	1.1115	0.000150753	1.11185	0.000150373
1.0995	-2.5722e-09	1.09985	4.2231e-09	1.1075	0.000150747	1.10785	0.000150364
1.0955	-3.2765e-09	1.09587	5.2194e-09	1.1035	0.000150744	1.10385	0.000150355
1.0915	-4.1426e-09	1.09185	2.9777e-09	1.0995	0.000150739	1.09985	0.000150348
1.0875	-4.8997e-09	1.08785	1.9468e-09	1.0955	0.000150737	1.09587	0.000150341
1.0835	-5.6233e-09	1.08385	1.0913e-09	1.0915	0.000150733	1.09185	0.000150337
1.0795	-6.2589e-09	1.07985	2.888e-10	1.0875	0.000150728	1.08785	0.00015033
1.0755	-7.0153e-09	1.07585	-3.97e-11	1.0835	0.000150726	1.08385	0.000150324
1.0715	-7.7389e-09	1.07185	-1.1212e-09	1.0795	0.000150724	1.07985	0.000150321
1.0675	-8.4092e-09	1.06785	-1.8605e-09	1.0755	0.000150721	1.07585	0.000150317
1.0635	-9.0493e-09	1.06385	-2.5529e-09	1.0715	0.00015072	1.07185	0.000150314
1.0595	-9.6709e-09	1.05985	-3.2753e-09	1.0675	0.00015072	1.06785	0.000150311
1.0555	-1.01694e-08	1.05585	-3.7694e-09	1.0635	0.000150719	1.06385	0.000150308
1.0515	-1.0812e-08	1.05185	-4.4814e-09	1.0595	0.000150719	1.05985	0.000150307
1.0475	-1.14441e-08	1.04785	-5.078e-09	1.0555	0.000150718	1.05585	0.000150305
1.0435	-1.18251e-08	1.04385	-5.6511e-09	1.0515	0.000150719	1.05185	0.000150304
1.0395	-1.25576e-08	1.03985	-6.2519e-09	1.0475	0.000150722	1.04785	0.000150306
1.03552	-9.8393e-09	1.03585	-6.7723e-09	1.0435	0.000150721	1.04385	0.000150306
1.0315	-1.25888e-08	1.03185	-7.2719e-09	1.0395	0.000150722	1.03985	0.000150306
1.0275	-1.349e-08	1.02785	-7.8079e-09	1.03552	0.000150726	1.03585	0.000150306
1.0235	-1.42052e-08	1.02385	-8.2998e-09	1.0315	0.000150727	1.03185	0.000150306
1.0195	-1.47888e-08	1.01985	-8.7758e-09	1.0275	0.00015073	1.02785	0.000150307
1.0155	-1.52847e-08	1.01585	-9.113e-09	1.0235	0.000150733	1.02385	0.000150308
1.0115	-1.57033e-08	1.01185	-9.6269e-09	1.0195	0.000150736	1.01985	0.000150312
1.0075	-1.61067e-08	1.00785	-1.0056e-08	1.0155	0.000150739	1.01585	0.000150315
1.0035	-1.64962e-08	1.00385	-1.04414e-08	1.0115	0.000150743	1.01185	0.000150319
0.9995	-1.68702e-08	0.99985	-1.08382e-08	1.0075	0.000150748	1.00785	0.000150323
0.9955	-1.71993e-08	0.99585	-1.10047e-08	1.0035	0.000150751	1.00385	0.000150326
0.9915	-1.74878e-08	0.99185	-1.14796e-08	0.9995	0.000150755	0.99985	0.000150331
0.9875	-1.78174e-08	0.98785	-1.18295e-08	0.9955	0.000150762	0.99585	0.000150336
0.9835	-1.80897e-08	0.98385	-1.21378e-08	0.9915	0.000150765	0.99185	0.00015034
0.9795	-1.82845e-08	0.97987	-1.02658e-08	0.9875	0.00015077	0.98785	0.000150346
0.9755	-1.85688e-08	0.97585	-1.21451e-08	0.9835	0.000150778	0.98385	0.00015035
0.9715	-1.87804e-08	0.97185	-1.26321e-08	0.9795	0.000150783	0.97987	0.000150356
0.9675	-1.89169e-08	0.96785	-1.29645e-08	0.9755	0.000150789	0.97585	0.000150362
0.9635	-1.91649e-08	0.96385	-1.32486e-08	0.9715	0.000150798	0.97185	0.000150368
0.9595	-1.92965e-08	0.95985	-1.34877e-08	0.9675	0.000150804	0.96785	0.000150374
0.9555	-1.94321e-08	0.95585	-1.37392e-08	0.9635	0.000150811	0.96385	0.000150382
0.9515	-1.92311e-08	0.95185	-1.39222e-08	0.9595	0.000150817	0.95985	0.000150389
0.9475	-1.95786e-08	0.94785	-1.40926e-08	0.9555	0.000150824	0.95585	0.000150397
0.9435	-1.96559e-08	0.94385	-1.42781e-08	0.9515	0.000150834	0.95185	0.000150404
0.9395	-1.97388e-08	0.93985	-1.44346e-08	0.9475	0.000150843	0.94785	0.000150411
0.9355	-1.9618e-08	0.93585	-1.46297e-08	0.9435	0.000150852	0.94385	0.00015042
0.9315	-1.97691e-08	0.93185	-1.47557e-08	0.9395	0.000150861	0.93985	0.000150429
0.9275	-1.98162e-08	0.92785	-1.4913e-08	0.9355	0.00015087	0.93585	0.000150438
0.9235	-1.96909e-08	0.92385	-1.50471e-08	0.9315	0.000150879	0.93185	0.000150447
0.91952	-1.69793e-08	0.91985	-1.52073e-08	0.9275	0.000150888	0.92785	0.000150456
0.9155	-1.90705e-08	0.91585	-1.53788e-08	0.9235	0.000150898	0.92385	0.000150469
0.9115	-1.93255e-08	0.91185	-1.55099e-08	0.91952	0.000150908	0.91985	0.000150477
0.9075	-1.94259e-08	0.90785	-1.56378e-08	0.9155	0.000150918	0.91585	0.000150487
0.9035	-1.95592e-08	0.90385	-1.5789e-08	0.9115	0.000150929	0.91185	0.000150497
0.8995	-1.95938e-08	0.89985	-1.59543e-08	0.9075	0.000150938	0.90785	0.000150507
0.8955	-1.96079e-08	0.89585	-1.61481e-08	0.9035	0.000150949	0.90385	0.000150517
0.8915	-1.95723e-08	0.89185	-1.61654e-08	0.8995	0.000150958	0.89985	0.000150527
0.8875	-1.95944e-08	0.88785	-1.63426e-08	0.8955	0.000150967	0.89585	0.000150539
0.8835	-1.96153e-08	0.88385	-1.6569e-08	0.8915	0.000150979	0.89185	0.000150552
0.8795	-1.95754e-08	0.87985	-1.66887e-08	0.8875	0.00015099	0.88785	0.000150565
0.8755	-1.95595e-08	0.87585	-1.69092e-08	0.8835	0.000151002	0.88385	0.000150576
0.8715	-1.92562e-08	0.87185	-1.70718e-08	0.8795	0.000151013	0.87985	0.000150588
0.8675	-1.94415e-08	0.86785	-1.72288e-08	0.8755	0.000151024	0.87585	0.0001506
0.8635	-1.93621e-08	0.86387	-1.53612e-08	0.8715	0.000151033	0.87185	0.000150615
0.8595	-1.92465e-08	0.85985	-1.71954e-08	0.8675	0.000151044	0.86785	0.000150628
0.8555	-1.91165e-08	0.85585	-1.75602e-08	0.8635	0.000151056	0.86387	0.000150642
0.8515	-1.89804e-08	0.85185	-1.78503e-08	0.8595	0.000151068	0.85985	0.000150654
0.8475	-1.88463e-08	0.84785	-1.81211e-08	0.8555	0.000151079	0.85585	0.000150669
0.8435	-1.87328e-08	0.84385	-1.83747e-08	0.8515	0.00015109	0.85185	0.000150681
0.8395	-1.85767e-08	0.83985	-1.85416e-08	0.8475	0.000151103	0.84785	0.000150692
0.8355	-1.85487e-08	0.83585	-1.8764e-08	0.8435	0.000151114	0.84385	0.000150708
0.8315	-1.85367e-08	0.83185	-1.90079e-08	0.8395	0.000151126	0.83985	0.000150723
0.8275	-1.85289e-08	0.82785	-1.90815e-08	0.8355	0.000151136	0.83585	0.000150736
0.8235	-1.84465e-08	0.82385	-1.95961e-08	0.8315	0.000151149	0.83185	0.00015075
0.8195	-1.85155e-08	0.81985	-1.97477e-08	0.8275	0.00015116	0.82785	0.000150768
0.8155	-1.85377e-08	0.81585	-1.99085e-08	0.8235	0.000151173	0.82385	0.000150786
0.8115	-1.85479e-08	0.81185	-2.00991e-08	0.8195	0.000151184	0.81985	0.000150802
0.8075	-1.85978e-08	0.80785	-2.03802e-08	0.8155	0.000151194	0.81585	0.000150815
0.80352	-1.6224e-08	0.80385	-2.06163e-08	0.8115	0.000151206	0.81185	0.000150831
0.7995	-1.83239e-08	0.79985	-2.077e-08	0.8075	0.000151218	0.80785	0.000150849
0.7955	-1.86625e-08	0.79585	-2.10854e-08	0.80352	0.000151233	0.80385	0.000150864
0.7915	-1.88612e-08	0.79185	-2.13676e-08	0.7995	0.000151244	0.79985	0.00015088
0.7875	-1.90938e-08	0.78785	-2.16455e-08	0.7955	0.000151256	0.79585	0.000150899
0.7835	-1.9323e-08	0.78385	-2.19244e-08	0.7915	0.000151267	0.79185	0.000150917
0.7795	-1.95724e-08	0.77985	-2.21914e-08	0.7875	0.00015128	0.78785	0.000150934
0.7755	-1.98559e-08	0.77585	-2.23652e-08	0.7835	0.000151291	0.78385	0.000150951
0.7715	-2.01449e-08	0.77185	-2.27243e-08	0.7795	0.000151304	0.77985	0.00015097
0.7675	-2.04856e-08	0.76785	-2.30926e-08	0.7755	0.000151317	0.77585	0.000150989
0.7635	-2.07218e-08	0.76385	-2.34479e-08	0.7715	0.000151329	0.77185	0.00015101
0.7595	-2.11733e-08	0.75985	-2.38018e-08	0.7675	0.000151343	0.76785	0.000151028
0.7555	-2.15556e-08	0.75585	-2.41498e-08	0.7635	0.000151355	0.76385	0.00015105
0.7515	-2.19175e-08	0.75185	-2.4524e-08	0.7595	0.000151369	0.75985	0.00015107
0.7475	-2.24312e-08	0.74787	-2.27353e-08	0.7555	0.000151383	0.75585	0.000151088
0.7435	-2.29197e-08	0.74385	-2.4951e-08	0.7515	0.000151398	0.75185	0.000151107
0.7395	-2.34075e-08	0.73985	-2.5451e-08	0.7475	0.000151411	0.74787	0.000151134
0.7355	-2.38218e-08	0.73585	-2.60173e-08	0.7435	0.000151425	0.74385	0.000151154
0.7315	-2.44345e-08	0.73185	-2.64587e-08	0.7395	0.00015144	0.73985	0.000151176
0.7275	-2.50558e-08	0.72785	-2.70447e-08	0.7355	0.000151454	0.73585	0.000151197
0.7235	-2.56131e-08	0.72385	-2.75995e-08	0.7315	0.000151469	0.73185	0.000151218
0.7195	-2.63673e-08	0.71985	-2.81741e-08	0.7275	0.000151485	0.72785	0.000151241
0.7155	-2.71142e-08	0.71585	-2.87875e-08	0.7235	0.000151499	0.72385	0.000151265
0.71149	-2.77353e-08	0.71185	-2.93881e-08	0.7195	0.000151516	0.71985	0.000151285
0.70749	-2.85748e-08	0.70785	-3.00605e-08	0.7155	0.000151532	0.71585	0.00015131
0.7035	-2.95287e-08	0.70385	-3.07436e-08	0.71149	0.000151547	0.71185	0.000151335
0.6995	-3.04743e-08	0.69985	-3.14481e-08	0.70749	0.000151562	0.70785	0.000151362
0.6955	-3.14949e-08	0.69585	-3.21848e-08	0.7035	0.000151582	0.70385	0.000151386
0.6915	-3.25647e-08	0.69185	-3.29471e-08	0.6995	0.000151597	0.69985	0.00015141
0.68752	-3.1e-08	0.68785	-3.384e-08	0.6955	0.000151614	0.69585	0.000151437
0.6835	-3.44783e-08	0.68385	-3.46673e-08	0.6915	0.000151633	0.69185	0.000151464
0.6795	-3.58676e-08	0.67985	-3.56988e-08	0.68752	0.000151654	0.68785	0.000151492
0.6755	-3.72475e-08	0.67585	-3.67142e-08	0.6835	0.00015167	0.68385	0.000151517
0.6715	-3.87158e-08	0.67185	-3.77663e-08	0.6795	0.000151689	0.67985	0.000151547
0.6675	-4.02455e-08	0.66785	-3.88791e-08	0.6755	0.000151708	0.67585	0.000151576
0.6635	-4.17724e-08	0.66385	-4.00958e-08	0.6715	0.000151726	0.67185	0.000151607
0.6595	-4.34258e-08	0.65985	-4.1381e-08	0.6675	0.000151746	0.66785	0.000151637
0.6555	-4.50964e-08	0.65585	-4.27164e-08	0.6635	0.000151766	0.66385	0.00015167
0.6515	-4.68114e-08	0.65185	-4.41785e-08	0.6595	0.000151786	0.65985	0.000151703
0.6475	-4.87223e-08	0.64785	-4.56945e-08	0.6555	0.000151805	0.65585	0.000151735
0.64353	-4.3301e-08	0.64385	-4.72933e-08	0.6515	0.000151824	0.65185	0.000151772
0.63952	-4.79345e-08	0.63988	-4.1561e-08	0.6475	0.000151845	0.64785	0.000151808
0.63553	-4.5796e-08	0.63587	-4.51014e-08	0.64353	0.000151882	0.64385	0.000151845
0.63152	-5.10032e-08	0.63185	-5.0736e-08	0.63952	0.000151901	0.63988	0.000151918
0.62749	-5.61557e-08	0.62785	-5.3184e-08	0.63553	0.000151935	0.63587	0.00015197
0.6235	-5.8868e-08	0.62388	-4.8084e-08	0.63152	0.000151956	0.63185	0.00015201
0.61952	-5.87471e-08	0.61987	-5.31885e-08	0.62749	0.000151976	0.62785	0.000152052
0.61553	-5.6647e-08	0.61588	-5.107e-08	0.6235	0.000151995	0.62388	0.000152136
0.61153	-6.3077e-08	0.61187	-5.67273e-08	0.61952	0.000152018	0.61987	0.000152187
0.60752	-6.47858e-08	0.60787	-5.93523e-08	0.61553	0.000152054	0.61588	0.000152275
0.60353	-6.2739e-08	0.60388	-5.7125e-08	0.61153	0.000152073	0.61187	0.000152325
0.59953	-6.992e-08	0.59988	-6.4395e-08	0.60752	0.000152096	0.60787	0.000152385
0.59553	-7.3226e-08	0.59587	-6.61041e-08	0.60353	0.000152136	0.60388	0.000152482
0.59153	-7.6207e-08	0.59185	-7.17153e-08	0.59953	0.000152155	0.59988	0.000152531
0.58753	-7.9151e-08	0.58785	-7.47067e-08	0.59553	0.000152179	0.59587	0.00015259
0.58353	-8.2078e-08	0.58388	-6.8721e-08	0.59153	0.0001522	0.59185	0.000152646
0.57953	-8.5074e-08	0.57988	-7.5903e-08	0.58753	0.000152225	0.58785	0.000152701
0.57553	-8.8082e-08	0.57588	-7.9099e-08	0.58353	0.000152251	0.58388	0.000152816
0.57153	-8.8253e-08	0.57188	-8.1695e-08	0.57953	0.000152277	0.57988	0.000152874
0.56753	-9.3514e-08	0.56788	-8.3901e-08	0.57553	0.000152303	0.57588	0.000152934
0.56353	-9.6795e-08	0.56388	-8.6032e-08	0.57153	0.000152337	0.57188	0.000152996
0.55953	-9.9938e-08	0.55988	-7.6783e-08	0.56753	0.000152367	0.56788	0.000153061
0.55553	-1.03149e-07	0.55588	-8.3203e-08	0.56353	0.000152396	0.56388	0.000153126
0.55153	-1.06199e-07	0.55188	-8.4787e-08	0.55953	0.00015243	0.55988	0.000153274
0.54753	-1.09445e-07	0.54788	-8.5537e-08	0.55553	0.000152463	0.55588	0.000153336
0.54353	-1.1261e-07	0.54388	-8.5711e-08	0.55153	0.000152499	0.55188	0.000153396
0.53953	-1.15749e-07	0.53988	-8.5316e-08	0.54753	0.000152534	0.54788	0.000153457
0.53553	-1.18822e-07	0.53588	-8.4595e-08	0.54353	0.000152572	0.54388	0.000153515
0.53153	-1.21873e-07	0.53188	-8.3394e-08	0.53953	0.00015261	0.53988	0.000153574
0.52753	-1.24829e-07	0.52788	-8.1813e-08	0.53553	0.000152648	0.53588	0.000153628
0.52353	-1.27774e-07	0.52388	-7.9902e-08	0.53153	0.000152691	0.53188	0.000153681
0.51953	-1.30572e-07	0.51988	-7.78e-08	0.52753	0.000152734	0.52788	0.000153732
0.51553	-1.33277e-07	0.51588	-7.5559e-08	0.52353	0.000152779	0.52388	0.000153777
0.51153	-1.35601e-07	0.51188	-7.3082e-08	0.51953	0.000152824	0.51988	0.00015382
0.50753	-1.38207e-07	0.50787	-6.61147e-08	0.51553	0.000152874	0.51588	0.000153861
0.50353	-1.40475e-07	0.50388	-5.8882e-08	0.51153	0.000152923	0.51188	0.000153898
0.49953	-1.42433e-07	0.49988	-6.1488e-08	0.50753	0.000152973	0.50787	0.000153942
0.49553	-1.44343e-07	0.49587	-5.96207e-08	0.50353	0.000153026	0.50388	0.000153991
0.49153	-1.46039e-07	0.49188	-5.3477e-08	0.49953	0.000153078	0.49988	0.000154015
0.48753	-1.47534e-07	0.48787	-5.55468e-08	0.49553	0.000153132	0.49587	0.000154038
0.48353	-1.48815e-07	0.48385	-5.77322e-08	0.49153	0.000153187	0.49188	0.000154069
0.47953	-1.49888e-07	0.47987	-5.50856e-08	0.48753	0.000153243	0.48787	0.000154085
0.47553	-1.48413e-07	0.47585	-5.7136e-08	0.48353	0.000153298	0.48385	0.000154098
0.47153	-1.50483e-07	0.47185	-5.75269e-08	0.47953	0.000153354	0.47987	0.000154118
0.46753	-1.5124e-07	0.46785	-5.77749e-08	0.47553	0.000153417	0.47585	0.00015413
0.46353	-1.51776e-07	0.46388	-5.2312e-08	0.47153	0.00015347	0.47185	0.000154142
0.45953	-1.52113e-07	0.45987	-5.49002e-08	0.46753	0.000153523	0.46785	0.000154156
0.45553	-1.52295e-07	0.45588	-5.2234e-08	0.46353	0.000153576	0.46388	0.000154173
0.45153	-1.52211e-07	0.45187	-5.50934e-08	0.45953	0.000153625	0.45987	0.000154186
0.44753	-1.52303e-07	0.44785	-5.78957e-08	0.45553	0.000153673	0.45588	0.000154199
0.44353	-1.52181e-07	0.44385	-5.87909e-08	0.45153	0.00015372	0.45187	0.000154209
0.43953	-1.51963e-07	0.43985	-5.9451e-08	0.44753	0.000153763	0.44785	0.000154218
0.43553	-1.51717e-07	0.43585	-6.01257e-08	0.44353	0.000153807	0.44385	0.000154228
0.43153	-1.5146e-07	0.43187	-5.85455e-08	0.43953	0.000153843	0.43985	0.000154237
0.42753	-1.51235e-07	0.42785	-6.11364e-08	0.43553	0.000153884	0.43585	0.000154245
0.42353	-1.51001e-07	0.42385	-6.18629e-08	0.43153	0.000153917	0.43187	0.000154258
0.41953	-1.50743e-07	0.41988	-5.7625e-08	0.42753	0.000153948	0.42785	0.000154266
0.41553	-1.50457e-07	0.41587	-6.04182e-08	0.42353	0.000153978	0.42385	0.000154276
0.41153	-1.50006e-07	0.41188	-5.8452e-08	0.41953	0.000154004	0.41988	0.000154286
0.40753	-1.49679e-07	0.40787	-6.14411e-08	0.41553	0.000154029	0.41587	0.000154296
0.40353	-1.49128e-07	0.40385	-6.41692e-08	0.41153	0.000154055	0.41188	0.000154307
0.39953	-1.46084e-07	0.39985	-6.48544e-08	0.40753	0.000154076	0.40787	0.000154316
0.39553	-1.46625e-07	0.39585	-6.57165e-08	0.40353	0.000154098	0.40385	0.000154322
0.39153	-1.45935e-07	0.39188	-6.1673e-08	0.39953	0.00015412	0.39985	0.00015433
0.38753	-1.45319e-07	0.38787	-6.39668e-08	0.39553	0.000154138	0.39585	0.000154339
0.38353	-1.44725e-07	0.38385	-6.70376e-08	0.39153	0.000154156	0.39188	0.000154348
0.37953	-1.44256e-07	0.37985	-6.78679e-08	0.38753	0.000154175	0.38787	0.000154358
0.37553	-1.43881e-07	0.37585	-6.84342e-08	0.38353	0.000154191	0.38385	0.000154364
0.37153	-1.43545e-07	0.37185	-6.92202e-08	0.37953	0.000154206	0.37985	0.00015437
0.36753	-1.43414e-07	0.36788	-6.5363e-08	0.37553	0.00015422	0.37585	0.000154377
0.36353	-1.43346e-07	0.36388	-6.9012e-08	0.37153	0.000154234	0.37185	0.000154384
0.35953	-1.43379e-07	0.35987	-6.88172e-08	0.36753	0.000154247	0.36788	0.000154394
0.35553	-1.43464e-07	0.35585	-7.1293e-08	0.36353	0.00015426	0.36388	0.0001544
0.35153	-1.4358e-07	0.35185	-7.18277e-08	0.35953	0.000154273	0.35987	0.000154406
0.34753	-1.43786e-07	0.34785	-7.2632e-08	0.35553	0.000154285	0.35585	0.000154412
0.34353	-1.43997e-07	0.34388	-6.886e-08	0.35153	0.000154298	0.35185	0.00015442
0.33953	-1.44312e-07	0.33988	-7.08338e-08	0.34753	0.000154309	0.34785	0.000154424
0.33553	-1.44794e-07	0.33585	-7.37766e-08	0.34353	0.000154318	0.34388	0.000154434
0.33153	-1.45193e-07	0.33185	-7.4482e-08	0.33953	0.000154329	0.33988	0.000154443
0.32753	-1.4552e-07	0.32788	-7.0921e-08	0.33553	0.000154336	0.33585	0.00015445
0.32353	-1.44487e-07	0.32388	-7.4298e-08	0.33153	0.000154346	0.33185	0.000154456
0.31953	-1.45993e-07	0.31988	-7.5237e-08	0.32753	0.000154355	0.32788	0.000154463
0.31553	-1.4654e-07	0.31587	-7.48752e-08	0.32353	0.000154366	0.32388	0.000154468
0.31153	-1.47076e-07	0.31185	-7.69823e-08	0.31953	0.000154374	0.31988	0.000154477
0.30753	-1.47566e-07	0.30788	-7.3481e-08	0.31553	0.000154383	0.31587	0.000154481
0.30353	-1.48132e-07	0.30388	-7.687e-08	0.31153	0.00015439	0.31185	0.000154487
0.29953	-1.48676e-07	0.29988	-7.7755e-08	0.30753	0.000154397	0.30788	0.000154497
0.29553	-1.49215e-07	0.29587	-7.73805e-08	0.30353	0.000154404	0.30388	0.000154502
0.29153	-1.49649e-07	0.29188	-7.5298e-08	0.29953	0.000154412	0.29988	0.000154506
0.28753	-1.50308e-07	0.28788	-7.878e-08	0.29553	0.000154421	0.29587	0.000154514
0.28353	-1.50837e-07	0.28387	-7.86117e-08	0.29153	0.000154429	0.29188	0.000154522
0.27953	-1.51338e-07	0.27988	-7.6605e-08	0.28753	0.000154436	0.28788	0.000154526
0.27553	-1.51876e-07	0.27588	-8.0118e-08	0.28353	0.000154442	0.28387	0.000154534
0.27153	-1.52347e-07	0.27188	-8.0733e-08	0.27953	0.000154453	0.27988	0.000154543
0.26753	-1.52966e-07	0.26788	-8.15e-08	0.27553	0.000154457	0.27588	0.000154548
0.26353	-1.53458e-07	0.26388	-7.8176e-08	0.27153	0.000154465	0.27188	0.000154552
0.25953	-1.53959e-07	0.25988	-8.1881e-08	0.26753	0.000154471	0.26788	0.00015456
0.25553	-1.54452e-07	0.25588	-8.26e-08	0.26353	0.000154477	0.26388	0.000154568
0.25153	-1.54952e-07	0.25188	-8.3234e-08	0.25953	0.000154481	0.25988	0.000154574
0.24753	-1.54182e-07	0.24788	-8.3738e-08	0.25553	0.000154489	0.25588	0.000154579
0.24353	-1.55618e-07	0.24388	-8.0468e-08	0.25153	0.000154495	0.25188	0.000154585
0.23953	-1.5606e-07	0.23988	-8.4048e-08	0.24753	0.000154505	0.24788	0.000154592
0.23553	-1.56635e-07	0.23588	-8.4784e-08	0.24353	0.00015451	0.24388	0.0001546
0.23153	-1.57078e-07	0.23188	-8.5318e-08	0.23953	0.000154515	0.23988	0.000154606
0.22753	-1.57493e-07	0.22788	-8.5774e-08	0.23553	0.00015452	0.23588	0.00015461
0.22353	-1.57934e-07	0.22388	-8.6235e-08	0.23153	0.000154526	0.23188	0.000154615
0.21953	-1.58377e-07	0.21988	-8.6692e-08	0.22753	0.000154532	0.22788	0.000154622
0.21553	-1.58789e-07	0.21588	-8.7117e-08	0.22353	0.000154538	0.22388	0.000154628
0.21153	-1.59178e-07	0.21188	-8.7511e-08	0.21953	0.000154544	0.21988	0.000154633
0.20753	-1.59557e-07	0.20788	-8.7912e-08	0.21553	0.000154549	0.21588	0.00015464
0.20353	-1.59953e-07	0.20388	-8.8295e-08	0.21153	0.000154554	0.21188	0.000154645
0.19953	-1.60353e-07	0.19988	-8.8672e-08	0.20753	0.000154558	0.20788	0.00015465
0.19553	-1.60732e-07	0.19588	-8.7912e-08	0.20353	0.000154565	0.20388	0.000154655
0.19153	-1.61075e-07	0.19188	-8.9221e-08	0.19953	0.000154569	0.19988	0.00015466
0.18753	-1.61405e-07	0.18788	-8.6016e-08	0.19553	0.000154578	0.19588	0.000154667
0.18353	-1.61758e-07	0.18388	-8.9302e-08	0.19153	0.000154585	0.19188	0.000154674
0.17953	-1.62124e-07	0.17988	-8.9916e-08	0.18753	0.000154589	0.18788	0.000154679
0.17553	-1.62469e-07	0.17588	-9.036e-08	0.18353	0.000154595	0.18388	0.000154687
0.17153	-1.61446e-07	0.17188	-9.0611e-08	0.17953	0.0001546	0.17988	0.000154692
0.16753	-1.62817e-07	0.16788	-9.1103e-08	0.17553	0.000154604	0.17588	0.000154696
0.16353	-1.63214e-07	0.16388	-9.146e-08	0.17153	0.000154611	0.17188	0.000154702
0.15953	-1.63486e-07	0.15988	-9.1795e-08	0.16753	0.000154616	0.16788	0.000154708
0.15553	-1.63872e-07	0.15588	-9.2113e-08	0.16353	0.000154621	0.16388	0.000154715
0.15153	-1.6421e-07	0.15188	-9.2443e-08	0.15953	0.000154627	0.15988	0.00015472
0.14753	-1.64532e-07	0.14788	-9.2782e-08	0.15553	0.000154631	0.15588	0.000154725
0.14353	-1.64821e-07	0.14388	-8.9156e-08	0.15153	0.000154637	0.15188	0.00015473
0.13953	-1.6512e-07	0.13988	-9.2531e-08	0.14753	0.000154644	0.14788	0.000154735
0.13553	-1.65395e-07	0.13588	-9.3131e-08	0.14353	0.000154647	0.14388	0.000154743
0.13153	-1.65699e-07	0.13188	-9.355e-08	0.13953	0.000154653	0.13988	0.000154747
0.12753	-1.66003e-07	0.12788	-9.3926e-08	0.13553	0.000154658	0.13588	0.000154753
0.12353	-1.66221e-07	0.12388	-9.4267e-08	0.13153	0.000154663	0.13188	0.000154758
0.11953	-1.66533e-07	0.11988	-9.4624e-08	0.12753	0.000154668	0.12788	0.000154762
0.11553	-1.66795e-07	0.11588	-9.4928e-08	0.12353	0.000154672	0.12388	0.000154768
0.11153	-1.67113e-07	0.11188	-9.5309e-08	0.11953	0.000154677	0.11988	0.000154774
0.10753	-1.67371e-07	0.10788	-9.563e-08	0.11553	0.000154681	0.11588	0.000154779
0.10353	-1.67657e-07	0.10388	-9.5941e-08	0.11153	0.000154685	0.11188	0.000154785
0.09953	-1.67924e-07	0.09988	-9.6262e-08	0.10753	0.000154692	0.10788	0.000154789
0.09553	-1.66894e-07	0.09588	-9.6555e-08	0.10353	0.000154696	0.10388	0.000154795
0.09153	-1.68184e-07	0.09188	-9.3114e-08	0.09953	0.000154702	0.09988	0.000154801
0.08753	-1.68405e-07	0.08788	-9.6349e-08	0.09553	0.000154707	0.09588	0.000154808
0.08353	-1.68821e-07	0.08388	-9.6936e-08	0.09153	0.000154713	0.09188	0.000154817
0.07953	-1.69126e-07	0.07988	-9.7348e-08	0.08753	0.000154719	0.08788	0.000154821
0.07553	-1.69406e-07	0.07588	-9.7695e-08	0.08353	0.000154723	0.08388	0.000154826
0.07153	-1.69575e-07	0.07188	-9.8024e-08	0.07953	0.000154727	0.07988	0.000154832
0.06753	-1.69932e-07	0.06788	-9.818e-08	0.07553	0.000154733	0.07588	0.000154835
0.06353	-1.70021e-07	0.06388	-9.8707e-08	0.07153	0.000154737	0.07188	0.00015484
0.05953	-1.70495e-07	0.05988	-9.9036e-08	0.06753	0.00015474	0.06788	0.000154844
0.05553	-1.70741e-07	0.05588	-9.9337e-08	0.06353	0.000154746	0.06388	0.000154849
0.05153	-1.71021e-07	0.05188	-9.9629e-08	0.05953	0.00015475	0.05988	0.000154855
0.04753	-1.71258e-07	0.04788	-9.998e-08	0.05553	0.000154755	0.05588	0.00015486
0.04353	-1.71534e-07	0.04388	-1.00274e-07	0.05153	0.000154758	0.05188	0.000154865
0.03953	-1.71806e-07	0.03988	-9.9414e-08	0.04753	0.000154762	0.04788	0.000154869
0.03553	-1.7204e-07	0.03588	-1.00709e-07	0.04353	0.000154767	0.04388	0.000154875
0.03153	-1.7227e-07	0.03188	-1.01093e-07	0.03953	0.000154772	0.03988	0.000154881
0.02753	-1.72564e-07	0.02788	-1.01434e-07	0.03553	0.000154775	0.03588	0.000154886
0.02353	-1.72772e-07	0.02388	-1.01773e-07	0.03153	0.000154781	0.03188	0.000154892
0.01953	-1.7176e-07	0.01988	-1.02062e-07	0.02753	0.000154786	0.02788	0.000154896
0.01553	-1.73064e-07	0.01588	-1.02418e-07	0.02353	0.00015479	0.02388	0.000154903
0.01153	-1.73421e-07	0.01188	-1.02748e-07	0.01953	0.000154794	0.01988	0.000154907
0.00753	-1.73748e-07	0.00788	-1.03087e-07	0.01553	0.000154801	0.01588	0.000154909
0.00353	-1.74022e-07	0.00388	-1.03411e-07	0.01153	0.000154805	0.01188	0.000154916
-0.00047	-1.7424e-07	-0.00012	-1.03724e-07	0.00753	0.000154809	0.00788	0.000154921
-0.00447	-1.74537e-07	-0.00412	-1.04006e-07	0.00353	0.000154813	0.00388	0.000154926
-0.00847	-1.74852e-07	-0.00812	-1.04342e-07	-0.00047	0.000154816	-0.00012	0.000154932
-0.01247	-1.75126e-07	-0.01212	-1.04654e-07	-0.00447	0.000154819	-0.00412	0.000154937
-0.01647	-1.75385e-07	-0.01612	-1.04976e-07	-0.00847	0.000154823	-0.00812	0.00015494
-0.02047	-1.75633e-07	-0.02012	-1.05279e-07	-0.01247	0.000154826	-0.01212	0.000154944
-0.02447	-1.75863e-07	-0.02412	-1.05573e-07	-0.01647	0.00015483	-0.01612	0.000154949
-0.02847	-1.76224e-07	-0.02812	-1.05932e-07	-0.02047	0.000154834	-0.02012	0.000154955
-0.03247	-1.76525e-07	-0.03212	-1.06138e-07	-0.02447	0.000154839	-0.02412	0.00015496
-0.03647	-1.768e-07	-0.03612	-1.04496e-07	-0.02847	0.000154843	-0.02812	0.000154965
-0.04047	-1.77054e-07	-0.04012	-1.06586e-07	-0.03247	0.000154846	-0.03212	0.000154968
-0.04447	-1.77344e-07	-0.04412	-1.07028e-07	-0.03647	0.000154848	-0.03612	0.000154973
-0.04847	-1.77665e-07	-0.04812	-1.07398e-07	-0.04047	0.000154851	-0.04012	0.00015498
-0.05247	-1.77975e-07	-0.05212	-1.07767e-07	-0.04447	0.000154857	-0.04412	0.000154985
-0.05647	-1.76909e-07	-0.05612	-1.0818e-07	-0.04847	0.000154861	-0.04812	0.000154988
-0.06047	-1.78314e-07	-0.06012	-1.0851e-07	-0.05247	0.000154865	-0.05212	0.000154991
-0.06447	-1.78702e-07	-0.06412	-1.08955e-07	-0.05647	0.00015487	-0.05612	0.000154996
-0.06847	-1.7903e-07	-0.06812	-1.09359e-07	-0.06047	0.000154872	-0.06012	0.000154999
-0.07247	-1.79404e-07	-0.07212	-1.09806e-07	-0.06447	0.000154876	-0.06412	0.000155003
-0.07647	-1.79781e-07	-0.07612	-1.10282e-07	-0.06847	0.000154878	-0.06812	0.000155006
-0.08047	-1.80166e-07	-0.08012	-1.10772e-07	-0.07247	0.00015488	-0.07212	0.000155011
-0.08447	-1.80539e-07	-0.08412	-1.11287e-07	-0.07647	0.000154883	-0.07612	0.000155014
-0.08847	-1.80835e-07	-0.08812	-1.11809e-07	-0.08047	0.000154886	-0.08012	0.000155018
-0.09247	-1.81266e-07	-0.09212	-1.11154e-07	-0.08447	0.000154888	-0.08412	0.00015502
-0.09647	-1.81662e-07	-0.09612	-1.12837e-07	-0.08847	0.000154888	-0.08812	0.000155024
-0.10047	-1.82083e-07	-0.10012	-1.13596e-07	-0.09247	0.000154894	-0.09212	0.000155029
-0.10447	-1.82304e-07	-0.10412	-1.14349e-07	-0.09647	0.000154894	-0.09612	0.000155032
-0.10847	-1.81625e-07	-0.10812	-1.15074e-07	-0.10047	0.000154897	-0.10012	0.000155033
-0.11247	-1.82603e-07	-0.11212	-1.16014e-07	-0.10447	0.000154898	-0.10412	0.000155036
-0.11647	-1.83321e-07	-0.11612	-1.16849e-07	-0.10847	0.000154899	-0.10812	0.00015504
-0.12047	-1.83915e-07	-0.12012	-1.18011e-07	-0.11247	0.0001549	-0.11212	0.00015504
-0.12447	-1.84373e-07	-0.12412	-1.19107e-07	-0.11647	0.000154903	-0.11612	0.000155042
-0.12847	-1.84993e-07	-0.12812	-1.2029e-07	-0.12047	0.000154903	-0.12012	0.000155044
-0.13247	-1.84177e-07	-0.13212	-1.21578e-07	-0.12447	0.000154905	-0.12412	0.000155047
-0.13647	-1.85725e-07	-0.13612	-1.22888e-07	-0.12847	0.000154904	-0.12812	0.000155049
-0.14047	-1.86286e-07	-0.14012	-1.24337e-07	-0.13247	0.000154905	-0.13212	0.000155052
-0.14447	-1.86858e-07	-0.14412	-1.25839e-07	-0.13647	0.000154905	-0.13612	0.000155054
-0.14847	-1.87436e-07	-0.14812	-1.27532e-07	-0.14047	0.000154906	-0.14012	0.000155057
-0.15247	-1.88015e-07	-0.15212	-1.29211e-07	-0.14447	0.000154905	-0.14412	0.00015506
-0.15647	-1.88508e-07	-0.15612	-1.30945e-07	-0.14847	0.000154907	-0.14812	0.000155064
-0.16047	-1.89139e-07	-0.16012	-1.32867e-07	-0.15247	0.000154905	-0.15212	0.000155067
-0.16447	-1.89804e-07	-0.16412	-1.34812e-07	-0.15647	0.000154903	-0.15612	0.000155069
-0.16847	-1.90468e-07	-0.16812	-1.35418e-07	-0.16047	0.000154903	-0.16012	0.000155072
-0.17247	-1.91125e-07	-0.17212	-1.38638e-07	-0.16447	0.000154901	-0.16412	0.000155075
-0.17647	-1.91754e-07	-0.17612	-1.40884e-07	-0.16847	0.000154902	-0.16812	0.00015508
-0.18047	-1.92369e-07	-0.18012	-1.43122e-07	-0.17247	0.000154901	-0.17212	0.000155082
-0.18447	-1.93043e-07	-0.18412	-1.45326e-07	-0.17647	0.000154898	-0.17612	0.000155086
-0.18847	-1.93748e-07	-0.18812	-1.47721e-07	-0.18047	0.000154895	-0.18012	0.000155091
-0.19247	-1.94455e-07	-0.19212	-1.50095e-07	-0.18447	0.000154895	-0.18412	0.000155093
-0.19647	-1.95177e-07	-0.19612	-1.52558e-07	-0.18847	0.000154893	-0.18812	0.000155095
-0.20047	-1.9591e-07	-0.20012	-1.55041e-07	-0.19247	0.000154892	-0.19212	0.000155099
-0.20447	-1.9671e-07	-0.20412	-1.57616e-07	-0.19647	0.000154888	-0.19612	0.000155102
-0.20847	-1.95832e-07	-0.20812	-1.6024e-07	-0.20047	0.000154886	-0.20012	0.000155108
-0.21247	-1.97897e-07	-0.21212	-1.62937e-07	-0.20447	0.000154882	-0.20412	0.000155113
-0.21647	-1.9882e-07	-0.21612	-1.6572e-07	-0.20847	0.000154876	-0.20812	0.000155116
-0.22047	-1.99725e-07	-0.22012	-1.68573e-07	-0.21247	0.000154873	-0.21212	0.000155119
-0.22447	-2.00602e-07	-0.22412	-1.71479e-07	-0.21647	0.00015487	-0.21612	0.000155123
-0.22847	-2.01385e-07	-0.22812	-1.74409e-07	-0.22047	0.000154867	-0.22012	0.000155126
-0.23247	-2.02468e-07	-0.23212	-1.77607e-07	-0.22447	0.000154863	-0.22412	0.000155131
-0.23647	-2.03443e-07	-0.23612	-1.80804e-07	-0.22847	0.00015486	-0.22812	0.000155133
-0.24047	-2.04389e-07	-0.24012	-1.84059e-07	-0.23247	0.000154856	-0.23212	0.000155136
-0.24447	-2.05497e-07	-0.24412	-1.8551e-07	-0.23647	0.000154851	-0.23612	0.000155138
-0.24847	-2.06538e-07	-0.24812	-1.90273e-07	-0.24047	0.000154846	-0.24012	0.000155142
-0.25247	-2.07576e-07	-0.25212	-1.93872e-07	-0.24447	0.000154841	-0.24412	0.000155144
-0.25647	-2.08764e-07	-0.25612	-1.97464e-07	-0.24847	0.000154835	-0.24812	0.000155147
-0.26047	-2.09915e-07	-0.26012	-2.0109e-07	-0.25247	0.00015483	-0.25212	0.00015515
-0.26447	-2.11066e-07	-0.26412	-2.04641e-07	-0.25647	0.000154823	-0.25612	0.000155152
-0.26847	-2.12226e-07	-0.26812	-2.08434e-07	-0.26047	0.000154817	-0.26012	0.000155153
-0.27247	-2.13493e-07	-0.27212	-2.1217e-07	-0.26447	0.000154811	-0.26412	0.000155156
-0.27647	-2.1479e-07	-0.27612	-2.15837e-07	-0.26847	0.000154805	-0.26812	0.000155158
-0.28047	-2.16017e-07	-0.28012	-2.19659e-07	-0.27247	0.000154796	-0.27212	0.00015516
-0.28447	-2.16009e-07	-0.28412	-2.23452e-07	-0.27647	0.000154788	-0.27612	0.000155164
-0.28847	-2.18363e-07	-0.28812	-2.27258e-07	-0.28047	0.000154781	-0.28012	0.000155166
-0.29247	-2.19858e-07	-0.29212	-2.31013e-07	-0.28447	0.000154772	-0.28412	0.000155167
-0.29647	-2.21216e-07	-0.29612	-2.3483e-07	-0.28847	0.000154764	-0.28812	0.000155169
-0.30047	-2.22774e-07	-0.30012	-2.38617e-07	-0.29247	0.000154758	-0.29212	0.000155167
-0.30447	-2.24306e-07	-0.30412	-2.42419e-07	-0.29647	0.000154751	-0.29612	0.000155168
-0.30847	-2.25889e-07	-0.30812	-2.46146e-07	-0.30047	0.000154742	-0.30012	0.00015517
-0.31247	-2.27546e-07	-0.31212	-2.49902e-07	-0.30447	0.000154735	-0.30412	0.00015517
-0.31647	-2.29339e-07	-0.31612	-2.53522e-07	-0.30847	0.000154725	-0.30812	0.00015517
-0.32047	-2.31089e-07	-0.32012	-2.55242e-07	-0.31247	0.000154716	-0.31212	0.00015517
-0.32447	-2.32774e-07	-0.32412	-2.60024e-07	-0.31647	0.000154707	-0.31612	0.00015517
-0.32847	-2.3443e-07	-0.32812	-2.63713e-07	-0.32047	0.000154697	-0.32012	0.000155169
-0.33247	-2.36149e-07	-0.33212	-2.67313e-07	-0.32447	0.00015469	-0.32412	0.00015517
-0.33647	-2.37813e-07	-0.33612	-2.70686e-07	-0.32847	0.000154678	-0.32812	0.000155169
-0.34047	-2.39522e-07	-0.34012	-2.74168e-07	-0.33247	0.00015467	-0.33212	0.000155167
-0.34447	-2.41217e-07	-0.34412	-2.77502e-07	-0.33647	0.000154664	-0.33612	0.000155167
-0.34847	-2.42882e-07	-0.34812	-2.80773e-07	-0.34047	0.000154655	-0.34012	0.000155166
-0.35247	-2.44542e-07	-0.35212	-2.83919e-07	-0.34447	0.000154649	-0.34412	0.000155165
-0.35647	-2.46247e-07	-0.35612	-2.8704e-07	-0.34847	0.000154638	-0.34812	0.000155161
-0.36047	-2.46175e-07	-0.36012	-2.90041e-07	-0.35247	0.00015463	-0.35212	0.000155159
-0.36447	-2.49023e-07	-0.36412	-2.92928e-07	-0.35647	0.000154622	-0.35612	0.000155158
-0.36847	-2.50861e-07	-0.36812	-2.95838e-07	-0.36047	0.00015461	-0.36012	0.000155154
-0.37247	-2.52748e-07	-0.37212	-2.98662e-07	-0.36447	0.000154599	-0.36412	0.00015515
-0.37647	-2.54634e-07	-0.37612	-3.01425e-07	-0.36847	0.00015459	-0.36812	0.000155148
-0.38047	-2.56521e-07	-0.38012	-3.04106e-07	-0.37247	0.00015458	-0.37212	0.000155145
-0.38447	-2.58344e-07	-0.38412	-3.06797e-07	-0.37647	0.000154569	-0.37612	0.000155143
-0.38847	-2.60438e-07	-0.38812	-3.09437e-07	-0.38047	0.00015456	-0.38012	0.000155138
-0.39247	-2.62609e-07	-0.39212	-3.12022e-07	-0.38447	0.000154551	-0.38412	0.000155135
-0.39647	-2.64814e-07	-0.39612	-3.12034e-07	-0.38847	0.000154541	-0.38812	0.000155132
-0.40047	-2.67122e-07	-0.40012	-3.15668e-07	-0.39247	0.00015453	-0.39212	0.000155127
-0.40447	-2.69374e-07	-0.40412	-3.18387e-07	-0.39647	0.000154519	-0.39612	0.000155119
-0.40847	-2.7209e-07	-0.40812	-3.21031e-07	-0.40047	0.000154511	-0.40012	0.000155113
-0.41247	-2.74809e-07	-0.41212	-3.23601e-07	-0.40447	0.000154499	-0.40412	0.000155108
-0.41647	-2.77734e-07	-0.41612	-3.26025e-07	-0.40847	0.000154488	-0.40812	0.000155103
-0.42047	-2.80868e-07	-0.42012	-3.28702e-07	-0.41247	0.000154478	-0.41212	0.000155096
-0.42447	-2.8424e-07	-0.42412	-3.31261e-07	-0.41647	0.000154466	-0.41612	0.000155091
-0.42847	-2.87854e-07	-0.42812	-3.33842e-07	-0.42047	0.000154454	-0.42012	0.000155082
-0.43247	-2.91834e-07	-0.43212	-3.36383e-07	-0.42447	0.000154443	-0.42412	0.000155074
-0.43647	-2.94353e-07	-0.43612	-3.39035e-07	-0.42847	0.000154435	-0.42812	0.000155065
-0.44047	-2.99966e-07	-0.44012	-3.41709e-07	-0.43247	0.000154422	-0.43212	0.000155056
-0.44447	-3.05163e-07	-0.44412	-3.44401e-07	-0.43647	0.00015441	-0.43612	0.000155047
-0.44847	-3.10457e-07	-0.44812	-3.47124e-07	-0.44047	0.0001544	-0.44012	0.000155038
-0.45247	-3.167e-07	-0.45212	-3.49894e-07	-0.44447	0.00015439	-0.44412	0.000155026
-0.45647	-3.23225e-07	-0.45612	-3.5274e-07	-0.44847	0.000154381	-0.44812	0.000155017
-0.46047	-3.30358e-07	-0.46012	-3.55652e-07	-0.45247	0.000154375	-0.45212	0.000155007
-0.46447	-3.38081e-07	-0.46412	-3.58569e-07	-0.45647	0.000154369	-0.45612	0.000154992
-0.46847	-3.46556e-07	-0.46812	-3.6178e-07	-0.46047	0.000154361	-0.46012	0.00015498
-0.47247	-3.55497e-07	-0.47212	-3.62273e-07	-0.46447	0.000154352	-0.46412	0.000154968
-0.47647	-3.65078e-07	-0.47612	-3.66526e-07	-0.46847	0.000154346	-0.46812	0.000154956
-0.48047	-3.75297e-07	-0.48012	-3.70144e-07	-0.47247	0.000154339	-0.47212	0.000154939
-0.48447	-3.87552e-07	-0.48412	-3.73795e-07	-0.47647	0.000154336	-0.47612	0.000154927
-0.48847	-3.99634e-07	-0.48812	-3.77567e-07	-0.48047	0.00015433	-0.48012	0.000154912
-0.49247	-4.10889e-07	-0.49212	-3.81463e-07	-0.48447	0.000154324	-0.48412	0.000154896
-0.49647	-4.23743e-07	-0.49612	-3.85543e-07	-0.48847	0.00015432	-0.48812	0.000154879
-0.50047	-4.37456e-07	-0.50012	-3.89718e-07	-0.49247	0.000154313	-0.49212	0.000154863
-0.50047	-4.35004e-07	-0.50012	-3.80739e-07	-0.49647	0.000154311	-0.49612	0.000154847
-0.49647	-4.17698e-07	-0.49612	-3.61521e-07	-0.50047	0.000154307	-0.50012	0.000154829
-0.49247	-4.02957e-07	-0.49212	-3.45693e-07	-0.50047	0.000154304	-0.50012	0.000154809
-0.48847	-3.87951e-07	-0.48812	-3.31543e-07	-0.49647	0.0001543	-0.49612	0.00015479
-0.48447	-3.74422e-07	-0.48412	-3.18784e-07	-0.49247	0.000154298	-0.49212	0.000154774
-0.48047	-3.61662e-07	-0.48012	-3.07124e-07	-0.48847	0.000154297	-0.48812	0.000154759
-0.47647	-3.49666e-07	-0.47612	-2.96405e-07	-0.48447	0.000154296	-0.48412	0.000154747
-0.47247	-3.38318e-07	-0.47212	-2.86556e-07	-0.48047	0.000154299	-0.48012	0.000154737
-0.46847	-3.27715e-07	-0.46812	-2.77504e-07	-0.47647	0.0001543	-0.47612	0.000154727
-0.46447	-3.17687e-07	-0.46412	-2.69075e-07	-0.47247	0.000154301	-0.47212	0.00015472
-0.46047	-3.08216e-07	-0.46012	-2.61295e-07	-0.46847	0.000154302	-0.46812	0.000154713
-0.45647	-2.99316e-07	-0.45612	-2.546e-07	-0.46447	0.000154305	-0.46412	0.000154708
-0.45247	-2.90961e-07	-0.45212	-2.47028e-07	-0.46047	0.000154305	-0.46012	0.000154701
-0.44847	-2.83122e-07	-0.44812	-2.40775e-07	-0.45647	0.000154305	-0.45612	0.000154693
-0.44447	-2.75742e-07	-0.44412	-2.34678e-07	-0.45247	0.000154307	-0.45212	0.000154691
-0.44047	-2.68789e-07	-0.44012	-2.29128e-07	-0.44847	0.000154308	-0.44812	0.000154686
-0.43647	-2.6228e-07	-0.43612	-2.23909e-07	-0.44447	0.000154307	-0.44412	0.000154681
-0.43247	-2.56122e-07	-0.43212	-2.1899e-07	-0.44047	0.000154309	-0.44012	0.000154678
-0.42847	-2.50404e-07	-0.42812	-2.14374e-07	-0.43647	0.000154312	-0.43612	0.000154678
-0.42447	-2.45082e-07	-0.42412	-2.1002e-07	-0.43247	0.000154314	-0.43212	0.000154676
-0.42047	-2.39984e-07	-0.42012	-2.05932e-07	-0.42847	0.000154315	-0.42812	0.000154676
-0.41647	-2.36487e-07	-0.41612	-2.02032e-07	-0.42447	0.000154317	-0.42412	0.000154673
-0.41247	-2.30849e-07	-0.41212	-1.98298e-07	-0.42047	0.000154319	-0.42012	0.000154673
-0.40847	-2.26615e-07	-0.40812	-1.9477e-07	-0.41647	0.000154321	-0.41612	0.000154672
-0.40447	-2.2298e-07	-0.40412	-1.91454e-07	-0.41247	0.000154323	-0.41212	0.000154668
-0.40047	-2.19119e-07	-0.40012	-1.88267e-07	-0.40847	0.000154326	-0.40812	0.00015467
-0.39647	-2.15653e-07	-0.39612	-1.8529e-07	-0.40447	0.000154326	-0.40412	0.000154671
-0.39247	-2.12428e-07	-0.39212	-1.82411e-07	-0.40047	0.000154328	-0.40012	0.000154671
-0.38847	-2.09575e-07	-0.38812	-1.79702e-07	-0.39647	0.00015433	-0.39612	0.000154669
-0.38447	-2.06656e-07	-0.38412	-1.77064e-07	-0.39247	0.00015433	-0.39212	0.00015467
-0.38047	-2.04023e-07	-0.38012	-1.75617e-07	-0.38847	0.000154332	-0.38812	0.000154672
-0.37647	-2.01684e-07	-0.37612	-1.7228e-07	-0.38447	0.000154333	-0.38412	0.000154673
-0.37247	-1.99201e-07	-0.37212	-1.69987e-07	-0.38047	0.000154336	-0.38012	0.000154676
-0.36847	-1.97017e-07	-0.36812	-1.67714e-07	-0.37647	0.00015434	-0.37612	0.000154676
-0.36447	-1.9496e-07	-0.36412	-1.65583e-07	-0.37247	0.000154339	-0.37212	0.000154674
-0.36047	-1.94643e-07	-0.36012	-1.63591e-07	-0.36847	0.000154339	-0.36812	0.000154675
-0.35647	-1.91307e-07	-0.35612	-1.61572e-07	-0.36447	0.000154341	-0.36412	0.000154676
-0.35247	-1.89534e-07	-0.35212	-1.59635e-07	-0.36047	0.000154342	-0.36012	0.000154679
-0.34847	-1.87887e-07	-0.34812	-1.57828e-07	-0.35647	0.000154345	-0.35612	0.000154677
-0.34447	-1.86346e-07	-0.34412	-1.56012e-07	-0.35247	0.000154346	-0.35212	0.000154678
-0.34047	-1.84857e-07	-0.34012	-1.54266e-07	-0.34847	0.000154348	-0.34812	0.000154679
-0.33647	-1.83494e-07	-0.33612	-1.52558e-07	-0.34447	0.00015435	-0.34412	0.000154679
-0.33247	-1.82193e-07	-0.33212	-1.50909e-07	-0.34047	0.000154349	-0.34012	0.00015468
-0.32847	-1.81084e-07	-0.32812	-1.49308e-07	-0.33647	0.00015435	-0.33612	0.000154681
-0.32447	-1.79787e-07	-0.32412	-1.47726e-07	-0.33247	0.00015435	-0.33212	0.000154683
-0.32047	-1.78668e-07	-0.32012	-1.46178e-07	-0.32847	0.00015435	-0.32812	0.000154687
-0.31647	-1.77778e-07	-0.31612	-1.44671e-07	-0.32447	0.000154352	-0.32412	0.000154686
-0.31247	-1.76641e-07	-0.31212	-1.43169e-07	-0.32047	0.000154353	-0.32012	0.000154686
-0.30847	-1.75682e-07	-0.30812	-1.41742e-07	-0.31647	0.000154356	-0.31612	0.000154687
-0.30447	-1.74781e-07	-0.30412	-1.41424e-07	-0.31247	0.000154355	-0.31212	0.000154688
-0.30047	-1.73922e-07	-0.30012	-1.39015e-07	-0.30847	0.000154356	-0.30812	0.000154689
-0.29647	-1.73111e-07	-0.29612	-1.3761e-07	-0.30447	0.000154356	-0.30412	0.00015469
-0.29247	-1.72345e-07	-0.29212	-1.36241e-07	-0.30047	0.000154357	-0.30012	0.000154691
-0.28847	-1.71618e-07	-0.28812	-1.34899e-07	-0.29647	0.000154359	-0.29612	0.000154692
-0.28447	-1.70908e-07	-0.28412	-1.33786e-07	-0.29247	0.000154358	-0.29212	0.000154693
-0.28047	-1.70292e-07	-0.28012	-1.32329e-07	-0.28847	0.00015436	-0.28812	0.000154694
-0.27647	-1.69634e-07	-0.27612	-1.31077e-07	-0.28447	0.00015436	-0.28412	0.000154694
-0.27247	-1.69048e-07	-0.27212	-1.29937e-07	-0.28047	0.000154359	-0.28012	0.000154694
-0.26847	-1.68501e-07	-0.26812	-1.28647e-07	-0.27647	0.000154362	-0.27612	0.000154694
-0.26447	-1.69119e-07	-0.26412	-1.27462e-07	-0.27247	0.000154364	-0.27212	0.000154694
-0.26047	-1.6748e-07	-0.26012	-1.26387e-07	-0.26847	0.000154361	-0.26812	0.000154695
-0.25647	-1.66952e-07	-0.25612	-1.25212e-07	-0.26447	0.000154362	-0.26412	0.000154695
-0.25247	-1.66463e-07	-0.25212	-1.24133e-07	-0.26047	0.000154362	-0.26012	0.000154694
-0.24847	-1.65998e-07	-0.24812	-1.23023e-07	-0.25647	0.000154362	-0.25612	0.000154694
-0.24447	-1.65554e-07	-0.24412	-1.21987e-07	-0.25247	0.000154362	-0.25212	0.000154692
-0.24047	-1.65146e-07	-0.24012	-1.2096e-07	-0.24847	0.000154365	-0.24812	0.000154692
-0.23647	-1.6477e-07	-0.23612	-1.19961e-07	-0.24447	0.000154364	-0.24412	0.000154692
-0.23247	-1.64339e-07	-0.23212	-1.1899e-07	-0.24047	0.000154364	-0.24012	0.000154691
-0.22847	-1.6395e-07	-0.22812	-1.19347e-07	-0.23647	0.000154364	-0.23612	0.000154692
-0.22447	-1.63593e-07	-0.22412	-1.17262e-07	-0.23247	0.000154364	-0.23212	0.00015469
-0.22047	-1.63248e-07	-0.22012	-1.18441e-07	-0.22847	0.000154364	-0.22812	0.000154691
-0.21647	-1.62895e-07	-0.21612	-1.17586e-07	-0.22447	0.000154366	-0.22412	0.000154691
-0.21247	-1.62563e-07	-0.21212	-1.16955e-07	-0.22047	0.000154368	-0.22012	0.00015469
-0.20847	-1.62215e-07	-0.20812	-1.14363e-07	-0.21647	0.000154371	-0.21612	0.000154689
-0.20447	-1.62859e-07	-0.20412	-1.14367e-07	-0.21247	0.000154371	-0.21212	0.000154686
-0.20047	-1.69987e-07	-0.20012	-1.12613e-07	-0.20847	0.00015437	-0.20812	0.000154686
-0.19647	-1.63827e-07	-0.19612	-1.11828e-07	-0.20447	0.000154371	-0.20412	0.000154687
-0.19247	-1.63057e-07	-0.19212	-1.13139e-07	-0.20047	0.000154366	-0.20012	0.000154684
-0.18847	-1.63763e-07	-0.18812	-1.12567e-07	-0.19647	0.000154369	-0.19612	0.000154683
-0.18447	-1.62212e-07	-0.18412	-1.12101e-07	-0.19247	0.000154371	-0.19212	0.000154684
-0.18047	-1.61766e-07	-0.18012	-1.10714e-07	-0.18847	0.00015437	-0.18812	0.000154679
-0.17647	-1.61391e-07	-0.17612	-1.09003e-07	-0.18447	0.000154372	-0.18412	0.00015468
-0.17247	-1.61057e-07	-0.17212	-1.10325e-07	-0.18047	0.000154373	-0.18012	0.000154676
-0.16847	-1.6072e-07	-0.16812	-1.10053e-07	-0.17647	0.000154372	-0.17612	0.000154675
-0.16447	-1.604e-07	-0.16412	-1.07731e-07	-0.17247	0.000154373	-0.17212	0.000154675
-0.16047	-1.60092e-07	-0.16012	-1.07076e-07	-0.16847	0.000154374	-0.16812	0.000154672
-0.15647	-1.59754e-07	-0.15612	-1.06554e-07	-0.16447	0.000154373	-0.16412	0.000154671
-0.15247	-1.59444e-07	-0.15212	-1.08331e-07	-0.16047	0.000154373	-0.16012	0.000154669
-0.14847	-1.59139e-07	-0.14812	-1.0786e-07	-0.15647	0.000154373	-0.15612	0.000154666
-0.14447	-1.58906e-07	-0.14412	-1.07566e-07	-0.15247	0.000154376	-0.15212	0.000154663
-0.14047	-1.58543e-07	-0.14012	-1.07156e-07	-0.14847	0.000154377	-0.14812	0.00015466
-0.13647	-1.58224e-07	-0.13612	-1.0697e-07	-0.14447	0.000154377	-0.14412	0.000154658
-0.13247	-1.57947e-07	-0.13212	-1.06688e-07	-0.14047	0.000154375	-0.14012	0.000154658
-0.12847	-1.57658e-07	-0.12812	-1.04575e-07	-0.13647	0.000154374	-0.13612	0.000154654
-0.12447	-1.57366e-07	-0.12412	-1.04095e-07	-0.13247	0.000154374	-0.13212	0.000154654
-0.12047	-1.57072e-07	-0.12012	-1.03713e-07	-0.12847	0.000154375	-0.12812	0.000154651
-0.11647	-1.56798e-07	-0.11612	-1.05369e-07	-0.12447	0.000154375	-0.12412	0.00015465
-0.11247	-1.57707e-07	-0.11212	-1.05647e-07	-0.12047	0.000154378	-0.12012	0.000154648
-0.10847	-1.56344e-07	-0.10812	-1.05117e-07	-0.11647	0.000154377	-0.11612	0.000154645
-0.10447	-1.56097e-07	-0.10412	-1.03084e-07	-0.11247	0.000154376	-0.11212	0.000154643
-0.10047	-1.55732e-07	-0.10012	-1.02724e-07	-0.10847	0.000154375	-0.10812	0.00015464
-0.09647	-1.55629e-07	-0.09612	-1.02341e-07	-0.10447	0.000154375	-0.10412	0.000154639
-0.09247	-1.55162e-07	-0.09212	-1.0408e-07	-0.10047	0.000154376	-0.10012	0.000154636
-0.08847	-1.54859e-07	-0.08812	-1.04373e-07	-0.09647	0.000154377	-0.09612	0.000154632
-0.08447	-1.54608e-07	-0.08412	-1.02062e-07	-0.09247	0.000154376	-0.09212	0.000154631
-0.08047	-1.54337e-07	-0.08012	-1.01646e-07	-0.08847	0.000154375	-0.08812	0.000154629
-0.07647	-1.54063e-07	-0.07612	-1.01341e-07	-0.08447	0.000154378	-0.08412	0.000154627
-0.07247	-1.5376e-07	-0.07212	-1.03149e-07	-0.08047	0.000154378	-0.08012	0.000154627
-0.06847	-1.53515e-07	-0.06812	-1.03037e-07	-0.07647	0.000154376	-0.07612	0.000154625
-0.06447	-1.53178e-07	-0.06412	-1.03346e-07	-0.07247	0.000154376	-0.07212	0.000154621
-0.06047	-1.52896e-07	-0.06012	-1.01027e-07	-0.06847	0.000154377	-0.06812	0.000154619
-0.05647	-1.52596e-07	-0.05612	-1.02587e-07	-0.06447	0.000154375	-0.06412	0.000154618
-0.05247	-1.52255e-07	-0.05212	-1.02516e-07	-0.06047	0.000154375	-0.06012	0.000154617
-0.04847	-1.51936e-07	-0.04812	-1.02428e-07	-0.05647	0.000154376	-0.05612	0.000154614
-0.04447	-1.51612e-07	-0.04412	-1.00408e-07	-0.05247	0.000154376	-0.05212	0.000154612
-0.04047	-1.51257e-07	-0.04012	-1.00997e-07	-0.04847	0.000154376	-0.04812	0.00015461
-0.03647	-1.52029e-07	-0.03612	-9.9768e-08	-0.04447	0.000154377	-0.04412	0.000154608
-0.03247	-1.50684e-07	-0.03212	-1.01624e-07	-0.04047	0.000154378	-0.04012	0.000154606
-0.02847	-1.50332e-07	-0.02812	-1.01497e-07	-0.03647	0.000154377	-0.03612	0.000154606
-0.02447	-1.49913e-07	-0.02412	-1.01356e-07	-0.03247	0.000154381	-0.03212	0.000154605
-0.02047	-1.49542e-07	-0.02012	-1.01555e-07	-0.02847	0.00015438	-0.02812	0.000154601
-0.01647	-1.49221e-07	-0.01612	-1.01245e-07	-0.02447	0.000154381	-0.02412	0.000154599
-0.01247	-1.48817e-07	-0.01212	-1.01005e-07	-0.02047	0.000154382	-0.02012	0.000154597
-0.00847	-1.48482e-07	-0.00812	-1.00772e-07	-0.01647	0.000154383	-0.01612	0.000154594
-0.00447	-1.48083e-07	-0.00412	-1.00668e-07	-0.01247	0.000154383	-0.01212	0.000154594
-0.00047	-1.47687e-07	-0.00012	-9.8613e-08	-0.00847	0.000154386	-0.00812	0.000154593
0.00353	-1.4727e-07	0.00388	-9.8115e-08	-0.00447	0.000154385	-0.00412	0.000154589
0.00753	-1.46874e-07	0.00788	-9.9838e-08	-0.00047	0.000154384	-0.00012	0.000154588
0.01153	-1.46511e-07	0.01188	-9.9657e-08	0.00353	0.000154384	0.00388	0.000154586
0.01553	-1.46103e-07	0.01588	-9.9655e-08	0.00753	0.000154384	0.00788	0.000154583
0.01953	-1.45677e-07	0.01988	-9.7511e-08	0.01153	0.000154386	0.01188	0.000154585
0.02353	-1.45253e-07	0.02388	-9.7814e-08	0.01553	0.000154388	0.01588	0.000154583
0.02753	-1.44853e-07	0.02788	-9.8811e-08	0.01953	0.00015439	0.01988	0.000154582
0.03153	-1.44429e-07	0.03188	-9.8694e-08	0.02353	0.000154389	0.02388	0.000154581
0.03553	-1.43975e-07	0.03588	-9.8559e-08	0.02753	0.000154388	0.02788	0.000154577
0.03953	-1.44765e-07	0.03988	-9.8415e-08	0.03153	0.000154387	0.03188	0.000154578
0.04353	-1.43231e-07	0.04388	-9.8258e-08	0.03553	0.00015439	0.03588	0.000154577
0.04753	-1.42685e-07	0.04788	-9.7971e-08	0.03953	0.00015439	0.03988	0.000154577
0.05153	-1.42172e-07	0.05188	-9.7691e-08	0.04353	0.000154391	0.04388	0.000154575
0.05553	-1.41656e-07	0.05588	-9.7475e-08	0.04753	0.00015439	0.04788	0.000154573
0.05953	-1.41144e-07	0.05988	-9.7553e-08	0.05153	0.000154392	0.05188	0.00015457
0.06353	-1.40618e-07	0.06388	-9.5126e-08	0.05553	0.000154392	0.05588	0.000154571
0.06753	-1.40111e-07	0.06788	-9.685e-08	0.05953	0.000154393	0.05988	0.00015457
0.07153	-1.39637e-07	0.07188	-9.6566e-08	0.06353	0.000154394	0.06388	0.00015457
0.07553	-1.39055e-07	0.07588	-9.6334e-08	0.06753	0.000154393	0.06788	0.000154569
0.07953	-1.38476e-07	0.07988	-9.6291e-08	0.07153	0.000154393	0.07188	0.00015457
0.08353	-1.37917e-07	0.08388	-9.6045e-08	0.07553	0.000154393	0.07588	0.000154569
0.08753	-1.37343e-07	0.08788	-9.571e-08	0.07953	0.000154394	0.07988	0.000154568
0.09153	-1.36782e-07	0.09188	-9.5387e-08	0.08353	0.000154392	0.08388	0.000154568
0.09553	-1.36228e-07	0.09588	-9.516e-08	0.08753	0.000154392	0.08788	0.000154567
0.09953	-1.35596e-07	0.09988	-9.2885e-08	0.09153	0.000154391	0.09188	0.000154568
0.10353	-1.34999e-07	0.10388	-9.2229e-08	0.09553	0.000154393	0.09588	0.000154567
0.10753	-1.34383e-07	0.10788	-9.181e-08	0.09953	0.000154394	0.09988	0.000154563
0.11153	-1.33771e-07	0.11188	-9.3634e-08	0.10353	0.000154393	0.10388	0.000154563
0.11553	-1.34432e-07	0.11588	-9.3457e-08	0.10753	0.000154394	0.10788	0.000154562
0.11953	-1.32769e-07	0.11988	-9.3352e-08	0.11153	0.000154395	0.11188	0.000154564
0.12353	-1.32061e-07	0.12388	-9.196e-08	0.11553	0.000154397	0.11588	0.000154566
0.12753	-1.31431e-07	0.12788	-9.2606e-08	0.11953	0.000154397	0.11988	0.000154567
0.13153	-1.30771e-07	0.13188	-9.2472e-08	0.12353	0.000154397	0.12388	0.000154568
0.13553	-1.30198e-07	0.13588	-9.2129e-08	0.12753	0.000154398	0.12788	0.000154568
0.13953	-1.29521e-07	0.13988	-9.1958e-08	0.13153	0.000154399	0.13188	0.000154567
0.14353	-1.28854e-07	0.14388	-9.1804e-08	0.13553	0.000154401	0.13588	0.000154566
0.14753	-1.28152e-07	0.14788	-9.1364e-08	0.13953	0.000154401	0.13988	0.000154567
0.15153	-1.27652e-07	0.15188	-9.097e-08	0.14353	0.000154402	0.14388	0.000154567
0.15553	-1.28752e-07	0.15588	-9.0833e-08	0.14753	0.000154403	0.14788	0.000154569
0.15953	-1.27084e-07	0.15988	-9.0411e-08	0.15153	0.000154405	0.15188	0.000154569
0.16353	-1.26195e-07	0.16388	-9.0185e-08	0.15553	0.000154408	0.15588	0.000154569
0.16753	-1.25468e-07	0.16788	-8.7407e-08	0.15953	0.000154409	0.15988	0.000154571
0.17153	-1.2491e-07	0.17188	-8.9141e-08	0.16353	0.00015441	0.16388	0.000154572
0.17553	-1.24487e-07	0.17588	-8.8795e-08	0.16753	0.000154414	0.16788	0.000154572
0.17953	-1.2389e-07	0.17988	-8.8512e-08	0.17153	0.000154416	0.17188	0.000154574
0.18353	-1.23403e-07	0.18388	-8.8151e-08	0.17553	0.000154418	0.17588	0.000154575
0.18753	-1.26753e-07	0.18788	-8.5333e-08	0.17953	0.000154422	0.17988	0.000154577
0.19153	-1.23973e-07	0.19188	-8.6945e-08	0.18353	0.000154424	0.18388	0.000154576
0.19553	-1.26307e-07	0.19588	-8.6531e-08	0.18753	0.000154433	0.18788	0.000154576
0.19953	-1.23796e-07	0.19988	-8.6347e-08	0.19153	0.000154436	0.19188	0.000154577
0.20353	-1.22887e-07	0.20388	-8.5925e-08	0.19553	0.000154445	0.19588	0.000154581
0.20753	-1.22195e-07	0.20788	-8.5453e-08	0.19953	0.000154448	0.19988	0.000154583
0.21153	-1.2159e-07	0.21188	-8.4955e-08	0.20353	0.000154452	0.20388	0.000154586
0.21553	-1.25221e-07	0.21588	-8.4317e-08	0.20753	0.000154455	0.20788	0.000154584
0.21953	-1.22081e-07	0.21988	-8.1531e-08	0.21153	0.000154458	0.21188	0.000154584
0.22353	-1.24255e-07	0.22388	-8.3158e-08	0.21553	0.000154469	0.21588	0.000154589
0.22753	-1.24454e-07	0.22788	-8.2734e-08	0.21953	0.000154474	0.21988	0.000154588
0.23153	-1.21631e-07	0.23188	-8.2237e-08	0.22353	0.000154483	0.22388	0.000154588
0.23553	-1.20618e-07	0.23588	-8.04444e-08	0.22753	0.00015449	0.22788	0.000154587
0.23953	-1.19874e-07	0.2399	-7.7874e-08	0.23153	0.000154492	0.23188	0.000154593
0.24353	-1.19098e-07	0.2439	-7.71653e-08	0.23553	0.000154495	0.23588	0.000154593
0.24753	-1.21782e-07	0.2479	-7.6033e-08	0.23953	0.000154498	0.2399	0.000154593
0.25153	-1.19092e-07	0.2519	-7.52445e-08	0.24353	0.000154503	0.2439	0.000154597
0.25553	-1.18061e-07	0.2559	-7.44475e-08	0.24753	0.000154512	0.2479	0.000154596
0.25953	-1.17505e-07	0.2599	-7.36692e-08	0.25153	0.000154515	0.2519	0.000154596
0.26353	-1.16671e-07	0.2639	-7.28689e-08	0.25553	0.000154517	0.2559	0.000154597
0.26753	-1.15951e-07	0.2679	-7.20767e-08	0.25953	0.000154521	0.2599	0.000154595
0.27153	-1.15289e-07	0.2719	-7.1308e-08	0.26353	0.000154522	0.2639	0.000154594
0.27553	-1.14562e-07	0.2759	-7.05071e-08	0.26753	0.000154526	0.2679	0.000154596
0.27953	-1.17355e-07	0.2799	-6.9772e-08	0.27153	0.00015453	0.2719	0.000154596
0.28353	-1.14438e-07	0.2839	-6.89578e-08	0.27553	0.000154532	0.2759	0.000154595
0.28753	-1.13445e-07	0.2879	-6.81936e-08	0.27953	0.000154543	0.2799	0.000154596
0.29153	-1.12594e-07	0.2919	-6.74286e-08	0.28353	0.000154546	0.2839	0.000154597
0.29553	-1.1517e-07	0.2959	-6.66295e-08	0.28753	0.000154548	0.2879	0.000154597
0.29953	-1.15127e-07	0.2999	-6.58858e-08	0.29153	0.00015455	0.2919	0.000154601
0.30353	-1.12048e-07	0.3039	-6.51296e-08	0.29553	0.000154561	0.2959	0.000154599
0.30753	-1.10888e-07	0.3079	-6.43474e-08	0.29953	0.000154569	0.2999	0.000154598
0.31153	-1.09945e-07	0.3119	-6.36253e-08	0.30353	0.000154571	0.3039	0.000154599
0.31553	-1.09029e-07	0.3159	-6.28945e-08	0.30753	0.000154573	0.3079	0.000154597
0.31953	-1.11573e-07	0.3199	-6.21343e-08	0.31153	0.000154576	0.3119	0.000154599
0.32353	-1.1161e-07	0.3239	-6.14232e-08	0.31553	0.000154579	0.3159	0.0001546
0.32753	-1.11826e-07	0.3279	-6.07216e-08	0.31953	0.000154587	0.3199	0.000154599
0.33153	-1.08163e-07	0.3319	-5.99929e-08	0.32353	0.000154594	0.3239	0.000154599
0.33553	-1.06997e-07	0.3359	-5.95132e-08	0.32753	0.000154598	0.3279	0.000154598
0.33953	-1.09313e-07	0.33989	-6.05703e-08	0.33153	0.000154599	0.3319	0.000154596
0.34353	-1.09312e-07	0.3439	-5.84281e-08	0.33553	0.000154601	0.3359	0.000154598
0.34753	-1.05949e-07	0.3479	-5.77632e-08	0.33953	0.000154606	0.33989	0.000154599
0.35153	-1.04807e-07	0.3519	-5.71544e-08	0.34353	0.000154613	0.3439	0.000154597
0.35553	-1.05469e-07	0.3559	-5.65812e-08	0.34753	0.000154613	0.3479	0.000154598
0.35953	-1.03311e-07	0.3599	-5.60442e-08	0.35153	0.000154615	0.3519	0.000154597
0.36353	-1.05959e-07	0.3639	-5.54839e-08	0.35553	0.000154616	0.3559	0.000154595
0.36753	-1.05914e-07	0.3679	-5.49835e-08	0.35953	0.000154616	0.3599	0.000154594
0.37153	-1.05794e-07	0.3719	-5.45319e-08	0.36353	0.000154621	0.3639	0.000154592
0.37553	-1.05777e-07	0.3759	-5.40571e-08	0.36753	0.000154623	0.3679	0.000154591
0.37953	-1.0544e-07	0.3799	-5.36212e-08	0.37153	0.000154624	0.3719	0.000154589
0.38353	-1.05008e-07	0.3839	-5.32023e-08	0.37553	0.000154625	0.3759	0.000154589
0.38753	-1.04615e-07	0.3879	-5.27861e-08	0.37953	0.000154627	0.3799	0.000154586
0.39153	-1.04334e-07	0.3919	-5.2374e-08	0.38353	0.000154625	0.3839	0.000154583
0.39553	-1.00861e-07	0.3959	-5.20047e-08	0.38753	0.000154625	0.3879	0.00015458
0.39953	-1.02978e-07	0.3999	-5.15856e-08	0.39153	0.000154624	0.3919	0.000154576
0.40353	-1.02509e-07	0.4039	-5.1296e-08	0.39553	0.000154623	0.3959	0.000154574
0.40753	-1.01955e-07	0.4079	-5.0868e-08	0.39953	0.000154621	0.3999	0.000154572
0.41153	-1.01673e-07	0.4119	-5.04881e-08	0.40353	0.000154622	0.4039	0.00015457
0.41553	-1.01233e-07	0.4159	-5.00635e-08	0.40753	0.000154625	0.4079	0.000154565
0.41953	-1.00643e-07	0.4199	-4.96392e-08	0.41153	0.000154625	0.4119	0.000154561
0.42353	-9.9968e-08	0.4239	-4.92143e-08	0.41553	0.000154623	0.4159	0.000154554
0.42753	-9.9293e-08	0.4279	-4.87859e-08	0.41953	0.000154622	0.4199	0.000154552
0.43153	-9.8772e-08	0.4319	-4.83303e-08	0.42353	0.000154621	0.4239	0.000154548
0.43553	-9.4975e-08	0.43589	-4.98727e-08	0.42753	0.000154615	0.4279	0.000154542
0.43953	-9.3519e-08	0.4399	-4.76789e-08	0.43153	0.000154612	0.4319	0.000154536
0.44353	-9.5725e-08	0.4439	-4.70288e-08	0.43553	0.000154607	0.43589	0.000154534
0.44753	-9.4904e-08	0.4479	-4.64355e-08	0.43953	0.000154603	0.4399	0.000154528
0.45153	-9.3917e-08	0.4519	-4.58892e-08	0.44353	0.000154598	0.4439	0.000154524
0.45553	-9.3065e-08	0.4559	-4.51495e-08	0.44753	0.00015459	0.4479	0.000154518
0.45953	-9.2071e-08	0.4599	-4.44611e-08	0.45153	0.000154585	0.4519	0.000154513
0.46353	-9.1035e-08	0.4639	-4.3716e-08	0.45553	0.000154579	0.4559	0.000154508
0.46753	-9.0061e-08	0.4679	-4.29667e-08	0.45953	0.000154569	0.4599	0.000154501
0.47153	-8.5789e-08	0.4719	-4.21902e-08	0.46353	0.000154562	0.4639	0.000154496
0.47553	-8.6976e-08	0.4759	-4.13839e-08	0.46753	0.000154552	0.4679	0.000154489
0.47953	-8.5734e-08	0.4799	-4.05983e-08	0.47153	0.000154544	0.4719	0.000154483
0.48353	-8.4359e-08	0.48391	-3.97332e-08	0.47553	0.000154534	0.4759	0.000154477
0.48753	-8.3066e-08	0.48791	-3.87792e-08	0.47953	0.000154526	0.4799	0.00015447
0.49153	-8.1551e-08	0.4919	-3.78655e-08	0.48353	0.000154513	0.48391	0.000154465
0.49554	-7.83653e-08	0.49591	-3.692e-08	0.48753	0.000154502	0.48791	0.000154457
0.49956	-7.39101e-08	0.4999	-3.59409e-08	0.49153	0.000154489	0.4919	0.00015445
0.50356	-7.17142e-08	0.5039	-3.49233e-08	0.49554	0.00015448	0.49591	0.000154446
0.50756	-6.96011e-08	0.5079	-3.38755e-08	0.49956	0.000154472	0.4999	0.000154439
0.51156	-6.7458e-08	0.5119	-3.28162e-08	0.50356	0.000154466	0.5039	0.000154431
0.51556	-6.53783e-08	0.5159	-3.17541e-08	0.50756	0.000154458	0.5079	0.000154424
0.51956	-6.32695e-08	0.51991	-3.0619e-08	0.51156	0.000154449	0.5119	0.000154419
0.52356	-6.11823e-08	0.52391	-2.94667e-08	0.51556	0.00015444	0.5159	0.000154413
0.52756	-5.89628e-08	0.5279	-2.83031e-08	0.51956	0.00015443	0.51991	0.000154407
0.53156	-5.68205e-08	0.53189	-2.90263e-08	0.52356	0.000154421	0.52391	0.0001544
0.53556	-5.47147e-08	0.5359	-2.61595e-08	0.52756	0.000154409	0.5279	0.000154393
0.53956	-5.25838e-08	0.53991	-2.48328e-08	0.53156	0.000154399	0.53189	0.000154385
0.54356	-5.05242e-08	0.5439	-2.35423e-08	0.53556	0.000154389	0.5359	0.000154378
0.54756	-4.83843e-08	0.5479	-2.22813e-08	0.53956	0.00015438	0.53991	0.000154372
0.55156	-4.64345e-08	0.55191	-2.10075e-08	0.54356	0.000154371	0.5439	0.000154366
0.55556	-4.42301e-08	0.55591	-1.97348e-08	0.54756	0.00015436	0.5479	0.000154361
0.55956	-4.21974e-08	0.55991	-1.84477e-08	0.55156	0.000154351	0.55191	0.000154357
0.56356	-4.02025e-08	0.56391	-1.71767e-08	0.55556	0.000154344	0.55591	0.000154351
0.56754	-4.06871e-08	0.56791	-1.59394e-08	0.55956	0.000154333	0.55991	0.000154344
0.57156	-3.65603e-08	0.57191	-1.47076e-08	0.56356	0.000154321	0.56391	0.000154338
0.57556	-3.47387e-08	0.57591	-1.35456e-08	0.56754	0.00015431	0.56791	0.000154334
0.57956	-3.26651e-08	0.57991	-1.23798e-08	0.57156	0.000154301	0.57191	0.000154328
0.58356	-3.07613e-08	0.58391	-1.12362e-08	0.57556	0.000154291	0.57591	0.000154324
0.58756	-2.90496e-08	0.58791	-1.0133e-08	0.57956	0.000154281	0.57991	0.000154318
0.59156	-2.71731e-08	0.59191	-9.0944e-09	0.58356	0.000154271	0.58391	0.000154312
0.59556	-2.54107e-08	0.59591	-8.0689e-09	0.58756	0.000154263	0.58791	0.000154309
0.59956	-2.37428e-08	0.5999	-7.0539e-09	0.59156	0.000154251	0.59191	0.000154304
0.60356	-2.20232e-08	0.6039	-6.1466e-09	0.59556	0.00015424	0.59591	0.000154299
0.60756	-2.03758e-08	0.60791	-5.2415e-09	0.59956	0.000154231	0.5999	0.000154294
0.61156	-1.87639e-08	0.61191	-4.3488e-09	0.60356	0.000154222	0.6039	0.000154288
0.61556	-1.71508e-08	0.61591	-3.4866e-09	0.60756	0.000154212	0.60791	0.000154283
0.61956	-1.5609e-08	0.61991	-2.6734e-09	0.61156	0.000154199	0.61191	0.000154277
0.62356	-1.41376e-08	0.62391	-1.8912e-09	0.61556	0.000154189	0.61591	0.000154273
0.62756	-1.25812e-08	0.62789	-3.8536e-09	0.61956	0.000154179	0.61991	0.000154267
0.63156	-1.11287e-08	0.63191	-6.885e-10	0.62356	0.000154166	0.62391	0.000154261
0.63556	-9.7189e-09	0.63591	1.625e-10	0.62756	0.000154155	0.62789	0.000154252
0.63956	-8.3098e-09	0.63991	8.761e-10	0.63156	0.000154145	0.63191	0.000154246
0.64356	-6.9785e-09	0.64391	1.5277e-09	0.63556	0.000154134	0.63591	0.00015424
0.64756	-5.6193e-09	0.64791	2.1544e-09	0.63956	0.000154124	0.63991	0.000154231
0.65156	-4.3161e-09	0.6519	2.7156e-09	0.64356	0.000154111	0.64391	0.000154227
0.65556	-3.0434e-09	0.65591	3.2859e-09	0.64756	0.000154101	0.64791	0.000154218
0.65956	-1.9455e-09	0.65991	3.7383e-09	0.65156	0.000154091	0.6519	0.000154214
0.66354	-3.3793e-09	0.66391	4.2819e-09	0.65556	0.000154081	0.65591	0.000154204
0.66756	2.523e-10	0.66791	4.7354e-09	0.65956	0.000154068	0.65991	0.000154196
0.67156	1.3682e-09	0.67191	5.2375e-09	0.66354	0.000154054	0.66391	0.000154189
0.67556	2.7083e-09	0.67591	5.6663e-09	0.66756	0.000154041	0.66791	0.000154184
0.67956	3.8629e-09	0.67991	6.0867e-09	0.67156	0.00015403	0.67191	0.000154174
0.68356	4.9612e-09	0.68391	6.3698e-09	0.67556	0.00015402	0.67591	0.000154167
0.68756	6.0433e-09	0.68791	6.8673e-09	0.67956	0.000154008	0.67991	0.000154159
0.69156	7.0941e-09	0.69191	7.2596e-09	0.68356	0.000153995	0.68391	0.000154152
0.69556	8.111e-09	0.69591	7.5922e-09	0.68756	0.000153981	0.68791	0.000154145
0.69956	9.0883e-09	0.69991	7.9707e-09	0.69156	0.000153969	0.69191	0.000154135
0.70356	1.01069e-08	0.70391	8.3114e-09	0.69556	0.000153958	0.69591	0.000154128
0.70756	1.10186e-08	0.70791	8.674e-09	0.69956	0.000153943	0.69991	0.00015412
0.71156	1.19753e-08	0.71191	8.8782e-09	0.70356	0.00015393	0.70391	0.000154112
0.71556	1.28814e-08	0.71591	9.3614e-09	0.70756	0.000153919	0.70791	0.000154102
0.71956	1.37832e-08	0.71991	9.7144e-09	0.71156	0.000153906	0.71191	0.000154093
0.72356	1.46732e-08	0.72391	9.9422e-09	0.71556	0.000153892	0.71591	0.000154083
0.72756	1.55322e-08	0.72791	1.04082e-08	0.71956	0.000153878	0.71991	0.000154076
0.73157	1.62442e-08	0.73191	1.076e-08	0.72356	0.000153865	0.72391	0.000154066
0.73556	1.72274e-08	0.73591	1.11428e-08	0.72756	0.000153853	0.72791	0.000154059
0.73956	1.8087e-08	0.73991	1.15227e-08	0.73157	0.000153839	0.73191	0.00015405
0.74356	1.89401e-08	0.74389	9.0668e-09	0.73556	0.000153824	0.73591	0.000154043
0.74756	1.97573e-08	0.74791	1.1935e-08	0.73956	0.000153811	0.73991	0.000154031
0.75156	2.05522e-08	0.75191	1.24645e-08	0.74356	0.000153796	0.74389	0.00015402
0.75556	2.13437e-08	0.75591	1.29709e-08	0.74756	0.000153782	0.74791	0.000154012
0.75954	1.90885e-08	0.75991	1.34834e-08	0.75156	0.000153767	0.75191	0.000154003
0.76356	2.23835e-08	0.76391	1.39552e-08	0.75556	0.000153751	0.75591	0.000153994
0.76756	2.33621e-08	0.76791	1.44345e-08	0.75954	0.000153731	0.75991	0.000153984
0.77156	2.422e-08	0.77191	1.492e-08	0.76356	0.000153717	0.76391	0.000153976
0.77556	2.50272e-08	0.77591	1.54378e-08	0.76756	0.000153701	0.76791	0.000153967
0.77956	2.58742e-08	0.77991	1.59571e-08	0.77156	0.000153687	0.77191	0.000153957
0.78357	2.65476e-08	0.78391	1.65001e-08	0.77556	0.000153671	0.77591	0.000153947
0.78756	2.74459e-08	0.78791	1.70659e-08	0.77956	0.000153658	0.77991	0.000153937
0.79156	2.82654e-08	0.79191	1.75526e-08	0.78357	0.000153641	0.78391	0.000153927
0.79556	2.90518e-08	0.79591	1.82567e-08	0.78756	0.000153625	0.78791	0.000153916
0.79956	2.98865e-08	0.79991	1.8882e-08	0.79156	0.000153608	0.79191	0.000153905
0.80356	3.07061e-08	0.80391	1.94992e-08	0.79556	0.000153588	0.79591	0.000153895
0.80756	3.1499e-08	0.80791	2.0185e-08	0.79956	0.000153574	0.79991	0.000153885
0.81156	3.22635e-08	0.81191	2.08889e-08	0.80356	0.000153555	0.80391	0.000153871
0.81556	3.29766e-08	0.81591	2.15469e-08	0.80756	0.000153536	0.80791	0.000153859
0.81956	3.37394e-08	0.81991	2.23806e-08	0.81156	0.000153518	0.81191	0.000153848
0.82356	3.44794e-08	0.82391	2.3166e-08	0.81556	0.0001535	0.81591	0.000153833
0.82756	3.50908e-08	0.82791	2.40455e-08	0.81956	0.000153481	0.81991	0.000153822
0.83156	3.5688e-08	0.83191	2.49139e-08	0.82356	0.000153463	0.82391	0.000153811
0.83556	3.62723e-08	0.83591	2.57836e-08	0.82756	0.000153443	0.82791	0.000153797
0.83956	3.67797e-08	0.83991	2.66832e-08	0.83156	0.000153426	0.83191	0.000153786
0.84356	3.72233e-08	0.84391	2.76887e-08	0.83556	0.000153405	0.83591	0.000153773
0.84756	3.7616e-08	0.84791	2.8728e-08	0.83956	0.000153387	0.83991	0.000153761
0.85156	3.79735e-08	0.85191	2.97873e-08	0.84356	0.000153364	0.84391	0.000153748
0.85554	3.44206e-08	0.85591	3.08462e-08	0.84756	0.000153344	0.84791	0.000153735
0.85957	3.73498e-08	0.85989	2.94738e-08	0.85156	0.000153324	0.85191	0.00015372
0.86356	3.81555e-08	0.86391	3.24957e-08	0.85554	0.000153298	0.85591	0.000153706
0.86756	3.85234e-08	0.86791	3.38586e-08	0.85957	0.000153278	0.85989	0.000153692
0.87156	3.88291e-08	0.87191	3.5064e-08	0.86356	0.000153257	0.86391	0.000153676
0.87556	3.89215e-08	0.87591	3.62182e-08	0.86756	0.000153236	0.86791	0.000153663
0.87956	3.93239e-08	0.87991	3.7491e-08	0.87156	0.000153214	0.87191	0.000153649
0.88356	3.96298e-08	0.88391	3.87e-08	0.87556	0.000153194	0.87591	0.000153635
0.88756	3.99179e-08	0.88791	3.98658e-08	0.87956	0.000153171	0.87991	0.000153619
0.89156	4.01841e-08	0.89191	4.09554e-08	0.88356	0.000153149	0.88391	0.000153604
0.89556	4.04731e-08	0.89591	4.2021e-08	0.88756	0.00015313	0.88791	0.000153587
0.89956	4.07935e-08	0.89991	4.30586e-08	0.89156	0.000153107	0.89191	0.000153573
0.90356	4.0999e-08	0.90391	4.40242e-08	0.89556	0.000153085	0.89591	0.000153556
0.90756	4.13287e-08	0.90791	4.49164e-08	0.89956	0.000153063	0.89991	0.000153541
0.91156	4.15948e-08	0.91191	4.56289e-08	0.90356	0.000153041	0.90391	0.000153525
0.91556	4.18577e-08	0.91591	4.65535e-08	0.90756	0.000153016	0.90791	0.000153509
0.91956	4.22854e-08	0.91991	4.72326e-08	0.91156	0.000152992	0.91191	0.000153491
0.92356	4.2374e-08	0.92391	4.7877e-08	0.91556	0.000152971	0.91591	0.000153475
0.92756	4.25632e-08	0.92791	4.84477e-08	0.91956	0.000152949	0.91991	0.000153456
0.93156	4.27237e-08	0.93191	4.891e-08	0.92356	0.000152927	0.92391	0.000153438
0.93556	4.29267e-08	0.93591	4.94739e-08	0.92756	0.000152905	0.92791	0.00015342
0.93956	4.30763e-08	0.93991	4.99341e-08	0.93156	0.000152883	0.93191	0.000153402
0.94356	4.32068e-08	0.94391	5.0285e-08	0.93556	0.000152863	0.93591	0.000153379
0.94756	4.34007e-08	0.94791	5.06997e-08	0.93956	0.000152837	0.93991	0.000153361
0.95156	4.36134e-08	0.95191	5.10595e-08	0.94356	0.000152816	0.94391	0.000153343
0.95556	4.37876e-08	0.95589	4.81696e-08	0.94756	0.000152796	0.94791	0.000153323
0.95956	4.39771e-08	0.95991	5.06342e-08	0.95156	0.000152776	0.95191	0.000153302
0.96356	4.419e-08	0.96391	5.12458e-08	0.95556	0.000152753	0.95589	0.000153277
0.96756	4.44401e-08	0.96791	5.18151e-08	0.95956	0.000152732	0.95991	0.000153258
0.97154	4.0842e-08	0.97191	5.22641e-08	0.96356	0.00015271	0.96391	0.000153237
0.97556	4.35961e-08	0.97591	5.26922e-08	0.96756	0.00015269	0.96791	0.000153216
0.97956	4.43334e-08	0.97991	5.31295e-08	0.97154	0.000152661	0.97191	0.000153195
0.98356	4.46358e-08	0.98391	5.35055e-08	0.97556	0.000152639	0.97591	0.000153173
0.98756	4.52177e-08	0.98791	5.39257e-08	0.97956	0.000152621	0.97991	0.000153152
0.99156	4.56429e-08	0.99191	5.43973e-08	0.98356	0.000152602	0.98391	0.000153129
0.99556	4.59389e-08	0.99591	5.4858e-08	0.98756	0.00015258	0.98791	0.000153107
0.99956	4.63692e-08	0.99991	5.5291e-08	0.99156	0.000152561	0.99191	0.000153085
1.00356	4.66992e-08	1.00391	5.57834e-08	0.99556	0.000152539	0.99591	0.000153064
1.00756	4.69568e-08	1.00791	5.62174e-08	0.99956	0.00015252	0.99991	0.000153043
1.01156	4.74058e-08	1.01191	5.6798e-08	1.00356	0.000152501	1.00391	0.000153019
1.01556	4.73982e-08	1.01588	4.8589e-08	1.00756	0.000152481	1.00791	0.000152996
1.01956	4.80635e-08	1.01989	5.17419e-08	1.01156	0.00015246	1.01191	0.000152972
1.02356	4.84305e-08	1.02391	5.53426e-08	1.01556	0.00015244	1.01588	0.000152931
1.02756	4.87807e-08	1.02789	5.35544e-08	1.01956	0.000152421	1.01989	0.000152906
1.03156	4.91082e-08	1.03191	5.67001e-08	1.02356	0.0001524	1.02391	0.000152884
1.03556	4.93559e-08	1.03591	5.79416e-08	1.02756	0.000152381	1.02789	0.000152854
1.03953	3.9997e-08	1.03991	5.89791e-08	1.03156	0.00015236	1.03191	0.000152829
1.04354	4.04358e-08	1.04391	5.9772e-08	1.03556	0.00015234	1.03591	0.000152803
1.04756	4.57501e-08	1.04791	6.06737e-08	1.03953	0.000152308	1.03991	0.000152779
1.05156	4.75671e-08	1.05188	5.2764e-08	1.04354	0.000152283	1.04391	0.000152754
1.05556	4.85861e-08	1.05589	5.62194e-08	1.04756	0.000152264	1.04791	0.00015273
1.05956	4.92834e-08	1.05991	6.00862e-08	1.05156	0.000152243	1.05188	0.000152681
1.06356	4.97565e-08	1.06391	6.17487e-08	1.05556	0.000152227	1.05589	0.000152651
1.06756	5.04463e-08	1.06791	6.30164e-08	1.05956	0.000152206	1.05991	0.000152625
1.07156	5.10021e-08	1.07191	6.40433e-08	1.06356	0.000152189	1.06391	0.0001526
1.07553	4.2119e-08	1.07591	6.51516e-08	1.06756	0.000152169	1.06791	0.00015257
1.07954	4.55278e-08	1.07988	5.7599e-08	1.07156	0.00015215	1.07191	0.000152543
1.08356	4.93471e-08	1.08389	6.09467e-08	1.07553	0.000152117	1.07591	0.000152513
1.08756	5.08439e-08	1.08791	6.4924e-08	1.07954	0.000152096	1.07988	0.000152457
1.09156	5.18548e-08	1.09191	6.66339e-08	1.08356	0.000152079	1.08389	0.000152424
1.09556	5.2674e-08	1.09589	6.55173e-08	1.08756	0.000152062	1.08791	0.000152396
1.09956	5.34847e-08	1.09991	6.85646e-08	1.09156	0.000152041	1.09191	0.000152366
1.10353	4.5272e-08	1.10391	6.99218e-08	1.09556	0.00015202	1.09589	0.000152329
1.10754	4.88877e-08	1.10788	6.2685e-08	1.09956	0.000151999	1.09991	0.0001523
1.11156	5.21134e-08	1.11188	6.7784e-08	1.10353	0.000151959	1.10391	0.000152265
1.11556	5.41213e-08	1.11589	6.822e-08	1.10754	0.000151937	1.10788	0.000152196
1.11956	5.52795e-08	1.11988	6.3446e-08	1.11156	0.000151913	1.11188	0.000152162
1.12356	5.66e-08	1.12389	6.72519e-08	1.11556	0.000151894	1.11589	0.000152122
1.12756	5.76978e-08	1.12791	7.11464e-08	1.11956	0.00015187	1.11988	0.000152052
1.13153	5.0442e-08	1.13191	7.29221e-08	1.12356	0.000151848	1.12389	0.000152012
1.13554	5.41719e-08	1.13588	6.6048e-08	1.12756	0.000151824	1.12791	0.000151974
1.13956	5.83031e-08	1.13989	6.78527e-08	1.13153	0.000151779	1.13191	0.000151939
1.14356	6.01176e-08	1.14391	7.23185e-08	1.13554	0.000151752	1.13588	0.000151861
1.14756	6.16812e-08	1.14791	7.39183e-08	1.13956	0.000151727	1.13989	0.000151806
1.15156	6.31466e-08	1.15188	6.7204e-08	1.14356	0.000151702	1.14391	0.000151765
1.15556	6.45193e-08	1.15588	7.1892e-08	1.14756	0.000151677	1.14791	0.000151723
1.15953	5.7162e-08	1.15989	7.20205e-08	1.15156	0.000151651	1.15188	0.00015164
1.16354	6.11714e-08	1.16388	6.6934e-08	1.15556	0.000151623	1.15588	0.000151599
1.16756	6.53235e-08	1.16788	6.8e-08	1.15953	0.000151564	1.15989	0.000151551
1.17156	6.76752e-08	1.17188	7.1737e-08	1.16354	0.000151533	1.16388	0.000151465
1.17556	6.94852e-08	1.17588	7.3124e-08	1.16756	0.000151506	1.16788	0.000151406
1.17953	6.3666e-08	1.17988	7.401e-08	1.17156	0.000151475	1.17188	0.000151363
1.18354	6.76177e-08	1.18389	7.29986e-08	1.17556	0.000151444	1.17588	0.000151318
1.18753	6.4561e-08	1.18791	7.52265e-08	1.17953	0.000151386	1.17988	0.000151271
1.19154	6.8761e-08	1.19191	7.58198e-08	1.18354	0.000151349	1.18389	0.000151219
1.19556	7.30967e-08	1.19588	6.822e-08	1.18753	0.000151288	1.18791	0.000151171
				1.19154	0.000151253	1.19191	0.000151123
				1.19556	0.000151219	1.19588	0.000151028

[truncated: 10 more sheets: Figure 3g, Figure 3h, Figure 3i, Figure 3j, Figure 3k, Figure 3l, Figure 3n, Figure 4a, Figure 4c, Figure 4d]
